# Supplementary material for: The combination of zalfermin and semaglutide has additive therapeutic effects in a diet-induced obese and biopsy-confirmed mouse model of MASH
Source: PLoS One. 2025 Oct 28;20(10):e0331665. doi: 10.1371/journal.pone.0331665 (PMC12561900; doi:10.1371/journal.pone.0331665)
Supplement: S1 Data — (XLSX) [file pone.0331665.s006.xlsx]

## Sheet: Study data
ANIMAL#	DIET	Treatment	Liver BW (g) - Termination	Liver weight (g)	Vehicle-average	Vehicle-subtracted	Mean	SEM	Liver Relative liver weight (% of BW) - Termination	Vehicle-average	Vehicle-subtracted	Mean	SEM	Rando %Col1a1	Rando BW	Plasma ALT (U/L) - Termination	Vehicle-average	Vehicle-subtracted	Mean	SEM	Plasma AST (U/L) - Termination	Vehicle-average	Vehicle-subtracted	Mean	SEM	Plasma TG (mmol/L) - Termination	Vehicle-average	Vehicle-subtracted	Mean	SEM	Plasma TC (mmol/L) - Termination	Vehicle-average	Vehicle-subtracted	Mean	SEM	Liver TG (mg/g liver)	Vehicle-average	Vehicle-subtracted	Mean	SEM	Liver TG (mg/liver)	Liver TC (mg/g liver)	Vehicle-average	Vehicle-subtracted	Mean	SEM	Liver TC (mg/liver)	Liver Glycogen (µg/mg liver) - Termination	Liver Glycogen (mg/liver) - Termination
34535	NASH	NASH Vehicle	38.7	2.447	3.53445				6.323	8.86028				7.38	33.5	122.4	215.345				114	183.127				0.36	0.509091				4.6	7.60182				104.303	95.8472				255.228	8.78042	8.6246				21.4857	14.1398	34.6001
35519	NASH	NASH Vehicle	40.7	3.254					7.99509					8.24	36.9	181.8					172.8					0.32					7.76					§b					§b	1.89173					6.15568	0.540826	1.75985
35533	NASH	NASH Vehicle	38.9	3.881					9.97686					6.38	38.9	285.6					220.6					0.6					9.38					71.0862					275.885	7.87833					30.5758	16.4744	63.9372
35546	NASH	NASH Vehicle	37.4	3.586					9.58823					8.74	33.9	183.6					168					0.54					8.58					116.174					416.6	10.6625					38.2356	6.98372	25.0436
35551	NASH	NASH Vehicle	35.7	2.826					7.91597					7.76	34.4	177					156.2					0.48					6.82					68.2466					192.865	6.81664					19.2638	3.4147	9.64993
35558	NASH	NASH Vehicle	39.2	3.159					8.05867					5.58	36.6	157.6					169					0.28					6.44					113.109					357.31	9.83306					31.0626	2.49947	7.89583
35566	NASH	NASH Vehicle	44	4.386					9.96818					13.42	40	252.8					202.2					0.44					8.24					78.1583					342.802	7.62509					33.4436	8.11976	35.6132
35568	NASH	NASH Vehicle	38.4	3.568					9.29167					9.19	36.5	216.8					163.6					0.72					7.66					83.0926					296.474	7.98046					28.4743	14.2343	50.7879
35606	NASH	NASH Vehicle	39.9	3.544					8.88221					7.29	36.5	194.2					144.4					0.46					6.48					110.757					392.524	10.5279					37.3108	5.84807	20.7255
35621	NASH	NASH Vehicle	42.6	3.795					8.90845					6.96	40.4	281.2					245.8					0.64					7.7					119.842					454.799	10.5279					39.9533	13.8024	52.3803
35635	NASH	NASH Vehicle	42	4.433					10.5548					6.54	37.2	315.8					257.8					0.76					9.96					93.7045					415.392	12.3466					54.7327	3.92891	17.4169
35660	CHOW	CHOW Vehicle	31.8	1.344					4.22642					2.11	32.7	22.2					37.6					1.04					2.44					7.99516					10.7455	3.24206					4.35733	13.7854	18.5276
35661	CHOW	CHOW Vehicle	33.2	1.253					3.7741					1.76	32.8	27.2					60.6					0.66					2.76					15.6067					19.5553	3.47199					4.35041	8.98604	11.2595
35662	CHOW	CHOW Vehicle	33.8	1.421					4.20414					1.9	34.2	21.8					36.6					0.78					2.52					7.95061					11.2978	3.3434					4.75097	3.89395	5.5333
35663	CHOW	CHOW Vehicle	33.7	1.207					3.5816					1.4	31.7	21					41.6					0.84					2.9					11.7109					14.135	4.45421					5.37623	3.71163	4.47993
35664	CHOW	CHOW Vehicle	32	1.398					4.36875					1.38	33.4	18.6					40.4					0.44					2.04					7.85411					10.98	3.29266					4.60314	13.4302	18.7755
35665	CHOW	CHOW Vehicle	28.8	1.176					4.08333					1.8	29.6	29					30.2					0.7					2.08					10.1324					11.9157	3.35672					3.9475	14.7977	17.4021
35666	CHOW	CHOW Vehicle	29.1	1.048					3.60137					1.44	28.4	17.6					41.2					0.8					2.26					5.72526					6.00007	3.67675					3.85324	2.2751	2.3843
35667	CHOW	CHOW Vehicle	28	1.408					5.02857					1.66	26.9	31.6					90					0.46					2.34					§b					§b	4.39485					6.18794	1.65484	2.33002
35671	CHOW	CHOW Vehicle	28	1.303					4.65357					1.51	26.3	23.4					47.6					0.82					2.58					7.42408					9.67357	3.61614					4.71184	6.48698	8.45253
35673	CHOW	CHOW Vehicle	29.5	1.106					3.74915					1.62	27.8	41.4					58.4					1.34					2.46					6.58094					7.27852	2.87386					3.17849	7.28909	8.06173
34542	NASH	Zalfermin high	33.1	1.809		-1.72545	-1.83654	0.0631411	5.46526		-3.39502	-3.93155	0.154042	7.74	39.2	39.6		-175.745	-178.291	1.73657	92		-91.1273	-95.1106	3.24172	0.46		0.46	0.410909	0.0290909	5.62		-1.98182	-2.75973	0.254814	54.9365		-40.9107	-37.5556	3.62703	99.3802	9.08517		0.460569	-0.410187	0.33788	16.4351	9.3945	16.9946
35506	NASH	Zalfermin high	36.3	2.113		-1.42145			5.82094		-3.03934			8.23	43.5	33.6		-181.745			73		-110.127			0.54		0.54			5.08		-2.52182			45.7704		-50.0768			96.7129	7.32375		-1.30085			15.4751	4.88184	10.3153
35513	NASH	Zalfermin high	34.5	1.68		-1.85445			4.86956		-3.99072			9.17	39.7	28.6		-186.745			71.4		-111.727			0.6		0.6			5.02		-2.58182			52.5396		-43.3076			88.2666	8.22984		-0.394756			13.8261	4.62781	7.77472
35515	NASH	Zalfermin high	34.8	1.935		-1.59945			5.56034		-3.29994			6.53	38.2	45.4		-169.945			97.8		-85.3273			0.4		0.4			6.02		-1.58182			30.4873		-65.36			58.9929	5.68856		-2.93604			11.0074	10.3767	20.079
35517	NASH	Zalfermin high	34.7	1.769		-1.76545			5.09798		-3.7623			5.17	38.8	44.6		-170.745			94		-89.1273			0.4		0.4			4.32		-3.28182			64.2535		-31.5938			113.664	8.71896		0.0943565			15.4238	7.46162	13.1996
35559	NASH	Zalfermin high	32.3	1.384		-2.15045			4.28483		-4.57545			6.04	36.6	31.25		-184.095			83		-100.127			§a					3.025		-4.57682			54.7177		-41.1295			75.7293	7.83224		-0.792361			10.8398	7.76067	10.7408
35564	NASH	Zalfermin high	31.9	1.567		-1.96745			4.91223		-3.94805			10.07	36.9	30		-185.345			68.8		-114.327			0.34		0.34			4.66		-2.94182			54.3504		-41.4968			85.1671	7.54568		-1.07893			11.8241	4.307	6.74907
35582	NASH	Zalfermin high	35.9	1.806		-1.72845			5.03064		-3.82964			8.91	39.4	39.4		-175.945			93.4		-89.7273			0.4		0.4			5.46		-2.14182			69.3767		-26.4706			125.294	9.8537		1.2291			17.7958	13.0744	23.6123
35586	NASH	Zalfermin high	34.8	1.519		-2.01545			4.36494		-4.49534			7.4	36.8	31.8		-183.545			91.6		-91.5273			0.36		0.36			3.78		-3.82182			72.8016		-23.0456			110.586	7.72351		-0.901092			11.732	11.5492	17.5433
35589	NASH	Zalfermin high	33.4	1.371		-2.16345			4.10479		-4.75549			7.31	38.8	36.4		-178.945			99.4		-83.7273			0.3		0.3			4.52		-3.08182			66.7655		-29.0818			91.5355	9.60439		0.979785			13.1676	5.92132	8.11814
35594	NASH	Zalfermin high	36	1.629		-1.90545			4.525		-4.33528			7.13	41.2	39.2		-176.145			91		-92.1273			0.28		0.28			5.04		-2.56182			65.1035		-30.7438			106.054	8.60393		-0.0206715			14.0158	7.14892	11.6456
35641	NASH	Zalfermin high	35.1	1.793		-1.74145			5.10826		-3.75202			6.51	40	44.8		-170.545			100.8		-82.3273			0.44		0.44			5.56		-2.04182			68.3971		-27.4501			122.636	8.36324		-0.261361			14.9953	5.49407	9.85087
35504	NASH	Zalfermin low	38	2.371		-1.16345			6.23947		-2.62081			5.99	39.3	79.8		-135.545			116.8		-66.3273			0.4		0.4			3.54		-4.06182			106.086		10.2384			251.529	7.64765		-0.97695			18.1326	5.88858	13.9618
35532	NASH	Zalfermin low	39.1	3.51		-0.0244545			8.97698		0.116701			6.43	38.1	125.6		-89.7455			178.8		-4.32727			0.42		0.42			8.26		0.658182			91.3197		-4.52756			320.532	8.88605		0.261452			31.19	3.66098	12.85
35534	NASH	Zalfermin low	36.4	2.674		-0.860455			7.34615		-1.51413			6.88	36.7	145.4		-69.9455			203.4		20.2727			0.52		0.52			7.28		-0.321818			76.4715		-19.3758			204.485	7.64316		-0.98144			20.4378	10.3816	27.7604
35539	NASH	Zalfermin low	37.9	2.427		-1.10745			6.40369		-2.45659			15.84	38.7	104.8		-110.545			154.4		-28.7273			0.28		0.28			6.44		-1.16182			74.7809		-21.0664			181.493	6.97517		-1.64943			16.9287	3.96649	9.62668
35548	NASH	Zalfermin low	40.8	2.602		-0.932455			6.37745		-2.48283			7.21	40.2	107.4		-107.945			145.4		-37.7273			0.56		0.56			6.74		-0.861818			88.3192		-7.52807			229.806	11.1708		2.54617			29.0664	6.02473	15.6764
35552	NASH	Zalfermin low	39.9	2.814		-0.720455			7.05263		-1.80765			7.78	42.3	96.2		-119.145			159.2		-23.9273			§a					7.64		0.0381818			92.9316		-2.91566			261.509	9.07339		0.448786			25.5325	3.21512	9.04735
35597	NASH	Zalfermin low	39.5	2.653		-0.881455			6.71646		-2.14382			8.69	35.8	205.4		-9.94545			246.6		63.4727			0.56		0.56			7.12		-0.481818			77.5986		-18.2486			205.869	8.50603		-0.118568			22.5665	14.6509	38.8687
35601	NASH	Zalfermin low	37.9	2.717		-0.817455			7.16887		-1.69142			8.16	38.6	124.6		-90.7455			160.4		-22.7273			0.6		0.6			6.54		-1.06182			87.3377		-8.50955			237.296	8.78042		0.155821			23.8564	6.88414	18.7042
35622	NASH	Zalfermin low	33.8	1.5		-2.03445			4.43787		-4.42241			5.56	32.4	32		-183.345			69.2		-113.927			0.36		0.36			3.92		-3.68182			83.0859		-12.7613			124.629	7.09889		-1.52571			10.6483	5.66387	8.49581
35624	NASH	Zalfermin low	38.3	2.995		-0.539455			7.81984		-1.04044			7.73	39.4	107.2		-108.145			152		-31.1273			0.34		0.34			7.12		-0.481818			96.4323		0.585078			288.815	7.93406		-0.690543			23.7625	10.0362	30.0585
35633	NASH	Zalfermin low	36.8	2.788		-0.746455			7.57609		-1.28419			6.59	38.8	145.2		-70.1455			179.6		-3.52727			0.48		0.48			7.76		0.158182			81.7578		-14.0894			227.941	7.93406		-0.690543			22.1202	5.13502	14.3164
34540	NASH	Semaglutide high	35.1	2.182		-1.35245	-1.4472	0.109718	6.21652		-2.64376	-2.66277	0.278061	9.91	37	50.4		-164.945	-163.062	7.16965	101.4		-81.7273	-90.0273	6.79931	0.58		0.58	0.442	0.053454	5.3		-2.30182	-2.17015	0.338171	79.6417		-16.2055	-27.2072	4.54589	173.778	10.6467		2.02208	0.202526	0.560669	23.2311	9.41806	20.5502
35503	NASH	Semaglutide high	36.2	2.759		-0.775455			7.62155		-1.23873			8.67	40	117		-98.3455			129.6		-53.5273			0.42		0.42			6.66		-0.941818			91.9943		-3.85292			253.812	12.6341		4.00946			34.8574	7.43672	20.5179
35521	NASH	Semaglutide high	34.3	2.113		-1.42145			6.16035		-2.69993			9.99	37.8	64.2		-151.145			120.4		-62.7273			0.26		0.26			6.78		-0.821818			82.6252		-13.222			174.587	7.40848		-1.21612			15.6541	9.6279	20.3438
35526	NASH	Semaglutide high	33.6	2.143		-1.39145			6.37798		-2.4823			6.35	35.8	47.4		-167.945			83.2		-99.9273			0.62		0.62			5.5		-2.10182			53.1506		-42.6967			113.902	9.26137		0.636771			19.8471	8.80389	18.8667
35547	NASH	Semaglutide high	33.5	2.708		-0.826455			8.08358		-0.776699			7.61	36.4	78.6		-136.745			133		-50.1273			0.32		0.32			6.42		-1.18182			67.1576		-28.6897			181.863	8.08485		-0.53975			21.8938	8.48058	22.9654
35553	NASH	Semaglutide high	32.9	2.058		-1.47645			6.25532		-2.60496			5.17	37.2	42.4		-172.945			88.6		-94.5273			0.78		0.78			3.14		-4.46182			49.6137		-46.2335			102.105	6.10312		-2.52148			12.5602	9.49332	19.5372
35577	NASH	Semaglutide high	35.9	2.154		-1.38045			6		-2.86028			6.14	34	53.4		-161.945			96.6		-86.5273			0.46		0.46			5.82		-1.78182			79.095		-16.7522			170.371	9.72618		1.10158			20.9502	1.65925	3.57403
35578	NASH	Semaglutide high	30.4	1.765		-1.76945			5.80592		-3.05436			7.34	38.2	27		-188.345			64.8		-118.327			0.28		0.28			4.28		-3.32182			52.5177		-43.3295			92.6938	9.21129		0.586691			16.2579	17.1685	30.3025
35610	NASH	Semaglutide high	33.1	2.178		-1.35645			6.58006		-2.28022			6.75	40.9	34.6		-180.745			80		-103.127			0.36		0.36			6.32		-1.28182			79.6615		-16.1858			173.503	8.54437		-0.0802305			18.6096	9.24674	20.1394
35620	NASH	Semaglutide high	33.4	1.892		-1.64245			5.66467		-3.19561			7.9	36.9	41.4		-173.945			79.6		-103.527			0.34		0.34			4.92		-2.68182			74.4179		-21.4294			140.799	8.56043		-0.0641695			16.1963	4.63356	8.76669
35632	NASH	Semaglutide high	32.9	1.52		-2.01445			4.62006		-4.24022			8.26	38.6	36.6		-178.745			67.6		-115.527			§a					5.28		-2.32182			58.8215		-37.0257			89.4088	9.2274		0.602801			14.0257	1.92907	2.93219
35637	NASH	Semaglutide high	31.6	1.575		-1.95945			4.98418		-3.8761			6.98	39.4	34.4		-180.945			72.4		-110.727			§a					4.76		-2.84182			54.9833		-40.8639			86.5988	6.51726		-2.10734			10.2647	5.54968	8.74074
34551	NASH	Semaglutide low	37.8	2.58		-0.954455	-0.729538	0.132683	6.8254		-2.03488	-1.61042	0.251956	6.74	39	145.6		-69.7455	-91.8121	12.5995	152.4		-30.7273	-22.4939	12.4246	0.4		0.4	0.476667	0.037806	6.18		-1.42182	-1.72348	0.35414	103.052		7.20446	-7.89318	4.99686	265.873	11.0182		2.39364	0.897341	0.51785	28.427	6.32351	16.3147
35509	NASH	Semaglutide low	39.6	3.147		-0.387455			7.94697		-0.913311			8.6	41.4	138.8		-76.5455			169.6		-13.5273			0.58		0.58			6.5		-1.10182			96.4323		0.585078			303.473	10.5279		1.90328			33.1313	6.63423	20.8779
35510	NASH	Semaglutide low	36.9	2.329		-1.20545			6.31165		-2.54863			6.53	37.3	133.6		-81.7455			194.4		11.2727			0.28		0.28			5.42		-2.18182			105.167		9.31989			244.934	8.08664		-0.537965			18.8338	1.90465	4.43593
35524	NASH	Semaglutide low	37.8	2.836		-0.698455			7.50265		-1.35763			5.6	37.1	128.4		-86.9455			169.2		-13.9273			0.48		0.48			5.28		-2.32182			99.7078		3.8606			282.771	10.3545		1.72989			29.3653	2.64117	7.49035
35528	NASH	Semaglutide low	37.9	3.01		-0.524455			7.94195		-0.918328			7.45	39.4	120.2		-95.1455			146.8		-36.3273			0.46		0.46			6.14		-1.46182			95.696		-0.151285			288.045	9.63061		1.00601			28.9881	7.77958	23.4165
35541	NASH	Semaglutide low	33.9	2.084		-1.45045			6.14749		-2.71279			7.18	32.2	96.8		-118.545			143		-40.1273			0.74		0.74			5.68		-1.92182			57.7576		-38.0896			120.367	7.83224		-0.792361			16.3224	15.8805	33.095
35572	NASH	Semaglutide low	39.4	2.755		-0.779455			6.99239		-1.86789			11.79	37	77.4		-137.945			124.2		-58.9273			0.58		0.58			4.24		-3.36182			55.6806		-40.1666			153.4	6.23473		-2.38987			17.1767	1.30622	3.59864
35580	NASH	Semaglutide low	39.9	2.951		-0.583455			7.39599		-1.46429			7.91	39	99.2		-116.145			156.4		-26.7273			0.42		0.42			6.24		-1.36182			86.9987		-8.84852			256.733	11.7485		3.12391			34.6698	4.33268	12.7857
35592	NASH	Semaglutide low	37.5	2.891		-0.643455			7.70933		-1.15095			8.63	40.4	76.4		-138.945			138.4		-44.7273			0.44		0.44			6.32		-1.28182			71.0281		-24.8192			205.342	7.51942		-1.10518			21.7386	22.4529	64.9113
35616	NASH	Semaglutide low	38.6	2.574		-0.960455			6.66839		-2.19189			9.15	38.1	99.2		-116.145			111.8		-71.3273			0.34		0.34			4.86		-2.74182			87.8523		-7.9949			226.132	9.02699		0.402388			23.2355	7.94324	20.4459
35631	NASH	Semaglutide low	40.5	2.586		-0.948455			6.38518		-2.4751			5.31	39.3	125.6		-89.7455			142.6		-40.5273			0.38		0.38			4.66		-2.94182			103.398		7.55081			267.387	10.3477		1.72306			26.7591	3.29834	8.5295
35634	NASH	Semaglutide low	42.7	3.916		0.381545			9.17096		0.310679			7.16	42.2	241.2		25.8545			278.8		95.6727			0.62		0.62			9.02		1.41818			92.6785		-3.16876			362.929	11.9359		3.31128			46.7409	5.04131	19.7418
34552	NASH	Zalfermin low + semaglutide low	32.3	1.833		-1.70145	-1.82245	0.071447	5.67492		-3.18536	-3.64183	0.195743	10.93	40.5	36.9		-178.445	-182.791	2.34533	78		-105.127	-106.255	4.21412	§a			0.404	0.0352538	3.78		-3.82182	-3.32727	0.15398	35.9874		-59.8598	-46.3805	4.6128	65.9649	7.01859		-1.60601	0.105808	0.623517	12.8651	8.57221	15.7129
34555	NASH	Zalfermin low + semaglutide low	32.6	1.794		-1.74045			5.50307		-3.35721			8.25	36.7	22.8		-192.545			70.2		-112.927			0.26		0.26			4.94		-2.66182			40.0768		-55.7704			71.8978	6.47109		-2.15351			11.6091	6.1198	10.9789
35502	NASH	Zalfermin low + semaglutide low	33.9	1.889		-1.64545			5.57227		-3.28801			6.87	40.4	35.8		-179.545			97		-86.1273			0.52		0.52			5.04		-2.56182			61.8904		-33.9569			116.911	9.60359		0.978985			18.1412	13.3139	25.1499
35511	NASH	Zalfermin low + semaglutide low	32.1	1.755		-1.77945			5.46729		-3.39299			6.3	35.9	19		-196.345			51.8		-131.327			0.54		0.54			3.92		-3.68182			57.9991		-37.8481			101.789	9.91757		1.29297			17.4053	10.0677	17.6688
35512	NASH	Zalfermin low + semaglutide low	32.5	1.909		-1.62545			5.87385		-2.98643			7.66	36.7	32.8		-182.545			71.4		-111.727			0.52		0.52			3.58		-4.02182			50.517		-45.3303			96.4369	7.94179		-0.68281			15.1609	23.3723	44.6178
35525¤c	NASH	Zalfermin low + semaglutide low												5.58	34.5
35554	NASH	Zalfermin low + semaglutide low	32.4	1.511		-2.02345			4.66358		-4.1967			7.23	43.9	39		-176.345			91.4		-91.7273			0.26		0.26			3.88		-3.72182			30.2217		-65.6256			45.6649	6.92877		-1.69583			10.4694	2.66601	4.02834
35570	NASH	Zalfermin low + semaglutide low	33.1	1.368		-2.16645			4.13293		-4.72735			8.68	38.6	31.8		-183.545			86.8		-96.3273			0.26		0.26			4.24		-3.36182			71.6735		-24.1737			98.0494	12.8981		4.27354			17.6447	7.67846	10.5041
35574	NASH	Zalfermin low + semaglutide low	29.7	1.293		-2.24145			4.35353		-4.50675			5.17	33.6	23.2		-192.145			66.8		-116.327			0.36		0.36			4.02		-3.58182			30.9941		-64.8532			40.0753	8.45935		-0.165251			10.9379	11.4198	14.7659
35598	NASH	Zalfermin low + semaglutide low	32.5	1.53		-2.00445			4.70769		-4.15259			7.16	35.2	36		-179.345			97.4		-85.7273			0.52		0.52			4.8		-2.80182			63.9613		-31.8859			97.8608	9.60149		0.976885			14.6903	19.0638	29.1676
35600	NASH	Zalfermin low + semaglutide low	36.8	1.893		-1.64145			5.14402		-3.71626			9.21	41.4	33.8		-181.545			65.2		-117.927			0.4		0.4			4.1		-3.50182			64.9985		-30.8487			123.042	10.8832		2.25859			20.6019	11.3324	21.4521
35614	NASH	Zalfermin low + semaglutide low	32.6	2.057		-1.47745			6.30982		-2.55046			7.77	39	47		-168.345			69.6		-113.527			0.4		0.4			4.72		-2.88182			35.8147		-60.0325			73.6709	6.31093		-2.31367			12.9816	7.53829	15.5063
[truncated: 104 more columns]

## Sheet: Food intake - discrete
ANIMAL	DIET	Treatment	0	1	2	3	4	5	6	7	8	9	10	11	12	13	19	26	33	40	47	54
34535	NASH	NASH Vehicle	3.3	2.4	2.3	1.8	2.7	4.3	3.4	3.2	3.3	3	3.1	2.4	3.1	2.9	2.9	2.7	2.3	3.1	3.4	2.2
35519	NASH	NASH Vehicle	3.2	2.7	2.9	3.3	2.8	4.1	2.5	2.9	3.2	2.6	2.3	2.5	2.7	3.4	3.2	2.8	3	2.9	3.3	2.4
35533	NASH	NASH Vehicle	2.9	2.8	2.3	3	3	3.4	2.6	2.5	3.1	2.9	2.9	2.5	3.3	3.3	2.6	3.2	2.8	2.7	2.6	2.7
35546	NASH	NASH Vehicle	2.3	2.6	2.3	2.7	2.5	3.8	2.5	2.9	3	2.6	2.1	2.3	2.5	3.2	3	2.9	2.2	2.5	2.4	2.4
35551	NASH	NASH Vehicle	3.4	2.9	2.6	2.9	2.4	3.9	3	2.4	2.7	2.9	2.8	2.5	2.7	3.5	2.7	3.3	2.3	3	2.6	3
35558	NASH	NASH Vehicle	3.7	3.3	3	2.6	2.9	3.5	3	3.4	3.3	3.6	2.7	3.1	3.5	3.7	3.2	3.5	2.2	3.6	1.9	2.6
35566	NASH	NASH Vehicle	3.6	3.4	2	3.2	3	4	3.3	3	3.5	3.8	3.2	1.9	2.8	3.7	3.3	3.6	2.2	3.1	2.8	2.9
35568	NASH	NASH Vehicle	3	2.8	3.4	2.8	2.4	3.1	2.9	2.6	3	3.1	3.1	2.1	3	3.1	3.3	2.9	2.8	2.3	2.7	2.3
35606	NASH	NASH Vehicle	3.3	2.8	3.1	3.2	2.9	3.2	2.8	2.9	3.4	3.4	3	2.9	2.7	3.2	2.9	3	2.9	2.9	2.6	2.7
35621	NASH	NASH Vehicle	3.6	3.6	2.6	3.4	2.9	3.3	3.7	2.5	2.7	3.5	2.8	3.4	2.9	2.7	3.4	3	3	3	2.4	2.9
35635	NASH	NASH Vehicle	3.2	2	3.3	3.3	3.1	3.4	3.2	3.4	6	3.9	4	2.9	3.5	3.5	2	3.2	2.1	2.8	2.8	2.8
35660	Chow	CHOW Vehicle	3.7	4.6	3.4	5.1	5.2	4.6	4.9	3.9	4.3	3.2	3.5	4.1	4.8	3.1	3.8	3.2	3.6	3.3	3.5	3.3
35661	Chow	CHOW Vehicle	3.3	4	4	3.7	4.1	3.8	4	4.1	4.1	4.2	3.8	5.3	2.7	2.9	3.6	4.2	3.5	3.9	3.5	3.8
35662	Chow	CHOW Vehicle	3.7	3.8	3.7	4.2	5.2	3.9	4	4.9	4.4	3.8	3.1	4.3	3.3	3.6	4.6	3.9	4.1	2.9	4	3.8
35663	Chow	CHOW Vehicle	3.1	3.8	3.7	4.9	4.1	4.4	4.7	4	4	3.3	3.3	6.1	2.7	4.2	4.3	3.1	4.7	3.5	2.4	3.1
35664	Chow	CHOW Vehicle	3.7	3.5	3.3	4.4	5	3.1	4	4.3	4.5	3.2	4.2	3.8	4.1	3.8	3.8	3.8	4.6	3.7	3.8	3.9
35665	Chow	CHOW Vehicle	2.6	3.3	2.7	3.1	3.2	4.1	2.3	3.2	4.9	3.1	3.1	4.6	3.1	3.1	3.6	3.3	3	2.4	4.6	2.9
35666	Chow	CHOW Vehicle	3.3	3.5	2.9	2.5	5.2	4.9	4.2	4.7	3.1	3.7	3	4.1	3.3	2.9	2.7	3.4	3	3.7	2.3	2.7
35667	Chow	CHOW Vehicle	3.6	3.4	3.3	3.5	3.9	3.4	3	4	4.4	3.9	3.4	2.6	3	3.9	2.6	3.6	1.9	3.2	2.7	3.3
35671	Chow	CHOW Vehicle	3	3.5	2.9	3.1	3.4	3.3	4.3	3.2	4.4	4.4	1.7	4	3.9	3	2.5	3.4	3.1	3.1	3	2.7
35673	Chow	CHOW Vehicle	3.2	3.3	2.5	3.3	4.3	3.3	2.9	6.3	2.8	4.5	4.6	4.3	3.5	2.6	4.3	3.8	3.3	3.6	3.5	3.7
34542	NASH	Zalfermin high	3.2	2.3	1.7	1.9	2.4	3.9	4.4	3.4	4	4.4	3.5	3.9	4.4	4.6	2.5	2.6	2.5	0.1	4.1	3.9
35506	NASH	Zalfermin high	3.8	3.2	0	2.4	2	3	2.8	2.9	3.5	4.2	4	3.4	4.9	4.8	4.1	1.7	3.6	3.9	4	3.6
35513	NASH	Zalfermin high	2.9	2.4	1.8	2.1	2.2	3.8	3.5	3.3	3.6	3.7	3.6	3.3	4.4	4.1	3.8	4.7	3	3.3	4.7	3.5
35515	NASH	Zalfermin high	3.8	3.8	1.8	0.9	1.5	4	3.1	4	4.4	3.9	4.2	3.6	3.9	4.9	3.3	2.8	2.8	3.3	3.4	3.2
35517	NASH	Zalfermin high	3.5	2.6	2	2.4	2.4	4.1	3.1	3.4	4	4.1	4.1	3.7	3.8	4.2	3.2	3.7	3.1	3.4	3.8	3.1
35559	NASH	Zalfermin high	4.7	4	4.9	4.2	5	8.3	7.4	6.7	6.6		9.2	8.6	8.2	11.5	8.7	8.8	6.7	5.1	7.1	6.4
35564	NASH	Zalfermin high	3.3	3.1	2.7	2.4	2.1	3.8	2.7	4	4.2	4.9	4.3	4.3	4.8	5.2	4.4	5.6	5.5	2.4	5.3	5.4
35582	NASH	Zalfermin high	3.8	2.8	2.9	1.8	2.2	2.9	3.2	3.3	4.1	4.2	4.3	3.6	4.6	4.9	3.9	5.5	3.6	3.5	3.1	3.2
35586	NASH	Zalfermin high	3.8	3.2	2.7	2.4	3.2	5	4.7	4.2	5.5	5.1	3.6	5.2	5.1	6.1	6.6	6.6	4.5	0	6.2	6
35589	NASH	Zalfermin high	3.3	3.5	2.8	3.2	2.6	4.9	4.4	6	4.9	3.8	5	4.6	4.9	5.1	4.9	6.5	4.5	4.1	5	6.8
35594	NASH	Zalfermin high	4	3.7	3.1	2.2	2.7		4.1	4.9	4.8	4.6	4.8	4.6	4.5	4.4	4.3	5.4	4.5	3.9	6.2	5
35641	NASH	Zalfermin high	3	2.8	3.3	3.4	1.7	3.8	3.5	3.6	4	3.9	3.5	4	3.8	3.9	3.6	3.9	3.5	3.9	3.7	3.8
35504	NASH	Zalfermin low	3.1	3	3.4	2.6	2.9	3.8	3.8	3.9	4.1	4.1	4.1	4.9	3.6	4.1	3.8	4.2	3.2	4.2	4.6	3.5
35532	NASH	Zalfermin low	4.7	3.8	2.5	2.3	3.6	4.8	3.7	4.2	7.6	4.8	4.5	4.6	4.2	5	4.3	5.4	4.3	4.2	3.7	4.6
35534	NASH	Zalfermin low	3.5	3.5	3	3.1	2.4	3.7	3.6	5.7	4.9	5	4.5	4.1	4.5	4.7	3.6	3.8	3.3	4.2	3.8	3.8
35539	NASH	Zalfermin low	5	3.2	2.6	3.8	3.1	3.1	4	4.7	4.6	5.8	4.5	4.8	5.7	5.3	3.4	4.9	5.3	3.6	3.6	6.1
35548	NASH	Zalfermin low	3.5	2.2	2.8	3.1	2.4	3.9	3.2	3.5	3.4	4.4	3.6	4	4	4.9	4.6	3	3.2	2.8	3.6	4.1
35552	NASH	Zalfermin low	3.6	2.9	2.9	2.4	2.8	3.5	3.8	3.1	3.8	4	3.2	3.4	3.4	3.7	3.2	3.8	2.6	3.5	2.9	3.5
35597	NASH	Zalfermin low	2.9	3	2.8	2.5	3.4	4	3.5	4.1	3.8	4.4	3.7	3.9	3.3	4.4	4.5	4.5	3.8	3.9	3.3	3.4
35601	NASH	Zalfermin low	3.4	2.8	2.2	2.7	2.2	3.6	3.7	3.7	4.1	4	3.5	3.7	4	4.4	4	4.3	4.1	3.6	3.7	3.1
35622	NASH	Zalfermin low	3.1	3.2	3.2	2.5	3.2	3.9	3.2	4	3.8	4	3.6	3.8	4.6	4.4	4	4	2.4	3.8	3.6	3.1
35624	NASH	Zalfermin low	3.8	3.2	3.3	3	3.2	1.1	4.2	4.2	4.3	4.3	3.7	2.6	4.6	4.8	4.1	5.4	3.7	4.1	4.4	4.5
35633	NASH	Zalfermin low	3.1	2.8	2.6	2.5	2.9	4.2	3.1	3.3	4	3.8	3.9	4.1	4	4.3	3	3.5	3.7	4	3	4
34540	NASH	Semaglutide high	3.7	0.6	1.4	1.2	1.3	3.2	1.6	1.6	3.1	3.3	1.8	2.5	3.5	3.4	3.1	3.1	2.6	2.2	2.4	2.9
35503	NASH	Semaglutide high	3.6	0.2	1	2.8	2.6	3.4	2.5	1.9	3.5	3	2.4	2.9	2.9	3.7	3.8	3.6	2.7	2.8	2.9	3.5
35521	NASH	Semaglutide high	4	0.4	1.2	1.5	2.9	2.4	2.1	2.4	2.9	2.6	2.5	2.6	2.4	3	2.6	3.1	2.6	3.2	2.6	2.8
35526	NASH	Semaglutide high	3.9	0.4	1.7	2.2	2.2	2.7	1.4	1.8	2.6	2.9	2.3	2.6	2.6	3.3	3.4	3.2	3.4	2.3	3	3.1
35547	NASH	Semaglutide high	3.3	0.5	1.3	1.6	2.1	3	2.6	2.7	3.3	2.8	2.2	2.8	3.1	3.1	3.1	3.6	2.8	3	2.8	3.3
35553	NASH	Semaglutide high	3.4	0.4	1.1	2.3	2.8	4	3.1	3.1	3.1	3.4	2.5	2.3	3	2.9	2.5	3.6	3	3.7	1.6	3.2
35577	NASH	Semaglutide high	3.4	0.6	1.1	2.9	2.6	2.7	2	2	2.1	2.4	2.4	2.2	3	2.8	2.7	3.3	2.2	2.7	2.5	2.9
35578	NASH	Semaglutide high	3.9	0	1.9	3.1	2	2.7	2.6	1.9	2.8	2.5	2	2.9	2.7	2.8	3.2	3.3	2.9	2.6	3	3.1
35610	NASH	Semaglutide high	2	0.3	0.9	2.9	2.5	3.3	3.1	2.7	3.2	2.8	2.3	1.7	3.2	3.3	3.6	3.7	2.6	3.1	2.5	3
35620	NASH	Semaglutide high	3.4	0.7	1.3	4.5	2.7	2.4	2.7	2.3	2.8	2.7	2.1	2.5	2.5	3	2.7	3.4	2.7	2.7	1.1	2.6
35632	NASH	Semaglutide high	3.3	0.1	1.5	0.5	1.2	1.7	2	1.8	1.9	2.6	2.1	2.5	3.1	2.8	2.8	3	2.8	2.6	2.9	2.3
35637	NASH	Semaglutide high	4.4	0.2	1.2	2.4	2	1.9	1.8	2.5	2.3	2.1	2.6	2.2	2.8	2.7	3.6	3.4	2.5	2.7	4.3	2.5
34551	NASH	Semaglutide low	3.8	1.3	2.1	1.7	2.4	4	2.6	3.3	3.2	2.8	3.1	2.9	3.6	2.5	3.6	3.2	3.2	2.4	3	3.7
35509	NASH	Semaglutide low	4.1	1.3	2.2	2.3	1.9	3.5	2.9	3.4	3.3	3.4	2.6	2.9	3.2	3.3	3.5	3.3	3	2.8	2.8	3.2
35510	NASH	Semaglutide low	3.7	1.3	1.8	2.7	2.6	3.7	3.4	3.1	2.5	3.2	3.1	2.3	2.8	3.7	4.4	2.7	2.8	3.1	2.4	3.5
35524	NASH	Semaglutide low	3.9	1.7	2	1.9	2.3	3.1	2.8	3.1	3.3	2.8	2.6	2.7	3	3.1	2.9	3.2	2.9	2.8	2.8	3.1
35528	NASH	Semaglutide low	3.4	1.1	1.3	1.9	2.1	3.9	3.1	2.6	3.1	3.6	3.5	3.6	2.3	3.5	3.7	3.7	2.9	2.9	2.7	2.5
35541	NASH	Semaglutide low	3	2	1.9	2.7	2.1	3.4	2.9	2.5	2.9	2.7	2.3	2	2.5	3.5	3.2	3.1	3.3	2.8	1.4	2.9
35572	NASH	Semaglutide low	2.7	1.2	2.6	2.7	3	3.9	3.6	1.9	3.3	3.3	3.1	1.6	1.2	4.1	3.7	4.4	3.1	2.3	2.8	3
35580	NASH	Semaglutide low	3.6	1.6	1.6	1.5	2.4	5.7	3.2	3.1	2.4	2.3	2.9	2.7	3	3.2	4.6	3.8	2.2	2.1	2.4	3.6
35592	NASH	Semaglutide low	3.4	1.4	0.9	2.6	4	4.1	3.6	3.5	3.7	3.5	4.4	3.7	2.4	3.6	3.4	3.1	3.5	2.9	2.4	2.4
35616	NASH	Semaglutide low	4	1.9	2.1	2.4	3.1	3.6	3.3	3.5	2.9	2.8	3.2	2.8	3.3	2.8	3.4	3.6	3.8	3	3	2.9
35631	NASH	Semaglutide low	3.5	2.1	2.3	2.1	2.9	3.8	3.5	3.6	3.5	3.1	3	2.6	3	3.3	3.5	3.4	2.7	2.8	2.9	3.3
35634	NASH	Semaglutide low	3.4	1.5	1.8	2.2	2.2	3.7	3.5	3.4	3.4	2.9	3	3.1	3.1	3	3.9	3.4	3.5	3.9	3.4	3.8
34552	NASH	Zalfermin low + semaglutide low	4.1	1.6	1.1	1.3	2.5	3.3	3.4	2.8	3	3.2	2.5	3	3.6	4.2	4.6	1.4	2.3	5.5	3.3	3.3
34555	NASH	Zalfermin low + semaglutide low	3.4	1.5	2.2	1.8	3.5	4.5	3.1	2.6	4	2.8	3	2.9	4.2	3.7	4.2	3.8	2.7	1.8	1.8	3.4
35502	NASH	Zalfermin low + semaglutide low	3.5	1.7	1.8	1.8	2.3	3	2.9	3.3	3.6	4.3	4	4.3	3.6	4	4	3.9	4	2.8	2.9	4
35511	NASH	Zalfermin low + semaglutide low	2.8	1.3	1.3	0.9	1.8	3.2	4	3.2	3.7	3.6	3.2	4.3	3.6	4	3.6	3.2	2.9	2.1	2	2.8
35512	NASH	Zalfermin low + semaglutide low	3.3	1	1.1	0.2	2.8	2.6	3.7	4.3	4.1	4	3.3	5.9	3.7	3.3	4.9	4.1	4.6	3.5	6.3	5.8
35554	NASH	Zalfermin low + semaglutide low	3.4	1.8	1.3	1.2	1.2	4	3.1	1.7	3.5	2.6	2.8	3.5	4.3	5	4.8	4.2	3.2	2	1.2	2.7
35570	NASH	Zalfermin low + semaglutide low	3.1	1.3	2.1	2.7	1.6	3.9	4.8	6.4	5.3	6.1	4.3	6.1	3.6	4.7	4.3	4.1	2.8	1.5	1.6	3.5
35574	NASH	Zalfermin low + semaglutide low	3.1	1.7	2.2	2.1	1.9	3.4	4.1	3.5	3.6	3.9	2.7	3.6	3.7	2.7	3.3	2.8	2.1	2.8	2.9	2.6
35598	NASH	Zalfermin low + semaglutide low	3	1.6	2.3	2.4	2	2.8	9	4.6	5.2	3.5	5.8	2.2	4.3	4.6	3.3	3.8	2.9	2.7	2.9	4.4
35600	NASH	Zalfermin low + semaglutide low	4.8	2.5	3.2	3	2.7	5.8	6.6	3.8	4.5	3.8	3.4	4.6	4.5	3.8	3.6	4.1	2.3	2.7	0	4.8
35614	NASH	Zalfermin low + semaglutide low	3.9	1.3	1.6	1.2	1.5	3.3	3.3	3.4	3.3	4.1	5.1	2	4	3.7	4	4.4	3.7	2.9	3.2	3.4

## Sheet: Food intake - cumulative
ANIMAL	DIET	Treatment	0	1	2	3	4	5	6	7	8	9	10	11	12	13	Day 55 - Day 0	Average	Delta vs. Average NASH Vehicle	Mean	SEM		CUMULATIVE KCAL	ANIMAL	DIET	Treatment	Group	Study	type	0	1	2	3	4	5	6	7	8	9	10	11	12	13
34535	NASH	NASH Vehicle	0	2.4	4.7	6.5	9.2	13.5	16.9	20.1	23.4	26.4	29.5	31.9	35	37.9	37.9	39.1273	N/A					34535	NASH	NASH Vehicle	1	GUS2017-326-NN	Cumulative	0	10.8	21.15	29.25	41.4	60.75	76.05	90.45	105.3	118.8	132.75	143.55	157.5	170.55
35519	NASH	NASH Vehicle	0	2.7	5.6	8.9	11.7	15.8	18.3	21.2	24.4	27	29.3	31.8	34.5	37.9	37.9							35519	NASH	NASH Vehicle	1	GUS2017-326-NN	Cumulative	0	12.15	25.2	40.05	52.65	71.1	82.35	95.4	109.8	121.5	131.85	143.1	155.25	170.55
35533	NASH	NASH Vehicle	0	2.8	5.1	8.1	11.1	14.5	17.1	19.6	22.7	25.6	28.5	31	34.3	37.6	37.6							35533	NASH	NASH Vehicle	1	GUS2017-326-NN	Cumulative	0	12.6	22.95	36.45	49.95	65.25	76.95	88.2	102.15	115.2	128.25	139.5	154.35	169.2
35546	NASH	NASH Vehicle	0	2.6	4.9	7.6	10.1	13.9	16.4	19.3	22.3	24.9	27	29.3	31.8	35	35							35546	NASH	NASH Vehicle	1	GUS2017-326-NN	Cumulative	0	11.7	22.05	34.2	45.45	62.55	73.8	86.85	100.35	112.05	121.5	131.85	143.1	157.5
35551	NASH	NASH Vehicle	0	2.9	5.5	8.4	10.8	14.7	17.7	20.1	22.8	25.7	28.5	31	33.7	37.2	37.2							35551	NASH	NASH Vehicle	1	GUS2017-326-NN	Cumulative	0	13.05	24.75	37.8	48.6	66.15	79.65	90.45	102.6	115.65	128.25	139.5	151.65	167.4
35558	NASH	NASH Vehicle	0	3.3	6.3	8.9	11.8	15.3	18.3	21.7	25	28.6	31.3	34.4	37.9	41.6	41.6							35558	NASH	NASH Vehicle	1	GUS2017-326-NN	Cumulative	0	14.85	28.35	40.05	53.1	68.85	82.35	97.65	112.5	128.7	140.85	154.8	170.55	187.2
35566	NASH	NASH Vehicle	0	3.4	5.4	8.6	11.6	15.6	18.9	21.9	25.4	29.2	32.4	34.3	37.1	40.8	40.8							35566	NASH	NASH Vehicle	1	GUS2017-326-NN	Cumulative	0	15.3	24.3	38.7	52.2	70.2	85.05	98.55	114.3	131.4	145.8	154.35	166.95	183.6
35568	NASH	NASH Vehicle	0	2.8	6.2	9	11.4	14.5	17.4	20	23	26.1	29.2	31.3	34.3	37.4	37.4							35568	NASH	NASH Vehicle	1	GUS2017-326-NN	Cumulative	0	12.6	27.9	40.5	51.3	65.25	78.3	90	103.5	117.45	131.4	140.85	154.35	168.3
35606	NASH	NASH Vehicle	0	2.8	5.9	9.1	12	15.2	18	20.9	24.3	27.7	30.7	33.6	36.3	39.5	39.5							35606	NASH	NASH Vehicle	1	GUS2017-326-NN	Cumulative	0	12.6	26.55	40.95	54	68.4	81	94.05	109.35	124.65	138.15	151.2	163.35	177.75
35621	NASH	NASH Vehicle	0	3.6	6.2	9.6	12.5	15.8	19.5	22	24.7	28.2	31	34.4	37.3	40	40							35621	NASH	NASH Vehicle	1	GUS2017-326-NN	Cumulative	0	16.2	27.9	43.2	56.25	71.1	87.75	99	111.15	126.9	139.5	154.8	167.85	180
35635	NASH	NASH Vehicle	0	2	5.3	8.6	11.7	15.1	18.3	21.7	27.7	31.6	35.6	38.5	42	45.5	45.5							35635	NASH	NASH Vehicle	1	GUS2017-326-NN	Cumulative	0	9	23.85	38.7	52.65	67.95	82.35	97.65	124.65	142.2	160.2	173.25	189	204.75
35660	Chow	CHOW Vehicle	0	4.6	8	13.1	18.3	22.9	27.8	31.7	36	39.2	42.7	46.8	51.6	54.7	54.7		N/A					35660	Chow	CHOW Vehicle	11	GUS2017-326-NN	Cumulative	0	14.812	25.76	42.182	58.926	73.738	89.516	102.074	115.92	126.224	137.494	150.696	166.152	176.134
35661	Chow	CHOW Vehicle	0	4	8	11.7	15.8	19.6	23.6	27.7	31.8	36	39.8	45.1	47.8	50.7	50.7							35661	Chow	CHOW Vehicle	11	GUS2017-326-NN	Cumulative	0	12.88	25.76	37.674	50.876	63.112	75.992	89.194	102.396	115.92	128.156	145.222	153.916	163.254
35662	Chow	CHOW Vehicle	0	3.8	7.5	11.7	16.9	20.8	24.8	29.7	34.1	37.9	41	45.3	48.6	52.2	52.2							35662	Chow	CHOW Vehicle	11	GUS2017-326-NN	Cumulative	0	12.236	24.15	37.674	54.418	66.976	79.856	95.634	109.802	122.038	132.02	145.866	156.492	168.084
35663	Chow	CHOW Vehicle	0	3.8	7.5	12.4	16.5	20.9	25.6	29.6	33.6	36.9	40.2	46.3	49	53.2	53.2							35663	Chow	CHOW Vehicle	11	GUS2017-326-NN	Cumulative	0	12.236	24.15	39.928	53.13	67.298	82.432	95.312	108.192	118.818	129.444	149.086	157.78	171.304
35664	Chow	CHOW Vehicle	0	3.5	6.8	11.2	16.2	19.3	23.3	27.6	32.1	35.3	39.5	43.3	47.4	51.2	51.2							35664	Chow	CHOW Vehicle	11	GUS2017-326-NN	Cumulative	0	11.27	21.896	36.064	52.164	62.146	75.026	88.872	103.362	113.666	127.19	139.426	152.628	164.864
35665	Chow	CHOW Vehicle	0	3.3	6	9.1	12.3	16.4	18.7	21.9	26.8	29.9	33	37.6	40.7	43.8	43.8							35665	Chow	CHOW Vehicle	11	GUS2017-326-NN	Cumulative	0	10.626	19.32	29.302	39.606	52.808	60.214	70.518	86.296	96.278	106.26	121.072	131.054	141.036
35666	Chow	CHOW Vehicle	0	3.5	6.4	8.9	14.1	19	23.2	27.9	31	34.7	37.7	41.8	45.1	48	48							35666	Chow	CHOW Vehicle	11	GUS2017-326-NN	Cumulative	0	11.27	20.608	28.658	45.402	61.18	74.704	89.838	99.82	111.734	121.394	134.596	145.222	154.56
35667	Chow	CHOW Vehicle	0	3.4	6.7	10.2	14.1	17.5	20.5	24.5	28.9	32.8	36.2	38.8	41.8	45.7	45.7							35667	Chow	CHOW Vehicle	11	GUS2017-326-NN	Cumulative	0	10.948	21.574	32.844	45.402	56.35	66.01	78.89	93.058	105.616	116.564	124.936	134.596	147.154
35671	Chow	CHOW Vehicle	0	3.5	6.4	9.5	12.9	16.2	20.5	23.7	28.1	32.5	34.2	38.2	42.1	45.1	45.1							35671	Chow	CHOW Vehicle	11	GUS2017-326-NN	Cumulative	0	11.27	20.608	30.59	41.538	52.164	66.01	76.314	90.482	104.65	110.124	123.004	135.562	145.222
35673	Chow	CHOW Vehicle	0	3.3	5.8	9.1	13.4	16.7	19.6	25.9	28.7	33.2	37.8	42.1	45.6	48.2	48.2							35673	Chow	CHOW Vehicle	11	GUS2017-326-NN	Cumulative	0	10.626	18.676	29.302	43.148	53.774	63.112	83.398	92.414	106.904	121.716	135.562	146.832	155.204
34542	NASH	Zalfermin high	0	2.3	4	5.9	8.3	12.2	16.6	20	24	28.4	31.9	35.8	40.2	44.8	44.8		5.67273	7.45273	1.66852			34542	NASH	A high	2	GUS2017-326-NN	Cumulative	0	10.35	18	26.55	37.35	54.9	74.7	90	108	127.8	143.55	161.1	180.9	201.6
35506	NASH	Zalfermin high	0	3.2	3.2	5.6	7.6	10.6	13.4	16.3	19.8	24	28	31.4	36.3	41.1	41.1		1.97273					35506	NASH	A high	2	GUS2017-326-NN	Cumulative	0	14.4	14.4	25.2	34.2	47.7	60.3	73.35	89.1	108	126	141.3	163.35	184.95
35513	NASH	Zalfermin high	0	2.4	4.2	6.3	8.5	12.3	15.8	19.1	22.7	26.4	30	33.3	37.7	41.8	41.8		2.67273					35513	NASH	A high	2	GUS2017-326-NN	Cumulative	0	10.8	18.9	28.35	38.25	55.35	71.1	85.95	102.15	118.8	135	149.85	169.65	188.1
35515	NASH	Zalfermin high	0	3.8	5.6	6.5	8	12	15.1	19.1	23.5	27.4	31.6	35.2	39.1	44	44		4.87273					35515	NASH	A high	2	GUS2017-326-NN	Cumulative	0	17.1	25.2	29.25	36	54	67.95	85.95	105.75	123.3	142.2	158.4	175.95	198
35517	NASH	Zalfermin high	0	2.6	4.6	7	9.4	13.5	16.6	20	24	28.1	32.2	35.9	39.7	43.9	43.9		4.77273					35517	NASH	A high	2	GUS2017-326-NN	Cumulative	0	11.7	20.7	31.5	42.3	60.75	74.7	90	108	126.45	144.9	161.55	178.65	197.55
35559	NASH	Zalfermin high	0	4	8.9	13.1	18.1	26.4	33.8	40.5	47.1													35559	NASH	A high	2	GUS2017-326-NN	Cumulative	0	18	40.05	58.95	81.45	118.8	152.1	182.25	211.95
35564	NASH	Zalfermin high	0	3.1	5.8	8.2	10.3	14.1	16.8	20.8	25	29.9	34.2	38.5	43.3	48.5	48.5		9.37273					35564	NASH	A high	2	GUS2017-326-NN	Cumulative	0	13.95	26.1	36.9	46.35	63.45	75.6	93.6	112.5	134.55	153.9	173.25	194.85	218.25
35582	NASH	Zalfermin high	0	2.8	5.7	7.5	9.7	12.6	15.8	19.1	23.2	27.4	31.7	35.3	39.9	44.8	44.8		5.67273					35582	NASH	A high	2	GUS2017-326-NN	Cumulative	0	12.6	25.65	33.75	43.65	56.7	71.1	85.95	104.4	123.3	142.65	158.85	179.55	201.6
35586	NASH	Zalfermin high	0	3.2	5.9	8.3	11.5	16.5	21.2	25.4	30.9	36	39.6	44.8	49.9	56	56		16.8727					35586	NASH	A high	2	GUS2017-326-NN	Cumulative	0	14.4	26.55	37.35	51.75	74.25	95.4	114.3	139.05	162	178.2	201.6	224.55	252
35589	NASH	Zalfermin high	0	3.5	6.3	9.5	12.1	17	21.4	27.4	32.3	36.1	41.1	45.7	50.6	55.7	55.7		16.5727					35589	NASH	A high	2	GUS2017-326-NN	Cumulative	0	15.75	28.35	42.75	54.45	76.5	96.3	123.3	145.35	162.45	184.95	205.65	227.7	250.65
35594	NASH	Zalfermin high	0	3.7	6.8	9	11.7																	35594	NASH	A high	2	GUS2017-326-NN	Cumulative	0	16.65	30.6	40.5	52.65
35641	NASH	Zalfermin high	0	2.8	6.1	9.5	11.2	15	18.5	22.1	26.1	30	33.5	37.5	41.3	45.2	45.2		6.07273					35641	NASH	A high	2	GUS2017-326-NN	Cumulative	0	12.6	27.45	42.75	50.4	67.5	83.25	99.45	117.45	135	150.75	168.75	185.85	203.4
35504	NASH	Zalfermin low	0	3	6.4	9	11.9	15.7	19.5	23.4	27.5	31.6	35.7	40.6	44.2	48.3	48.3		9.17273					35504	NASH	A low	3	GUS2017-326-NN	Cumulative	0	13.5	28.8	40.5	53.55	70.65	87.75	105.3	123.75	142.2	160.65	182.7	198.9	217.35
35532	NASH	Zalfermin low	0	3.8	6.3	8.6	12.2	17	20.7	24.9	32.5	37.3	41.8	46.4	50.6	55.6	55.6		16.4727					35532	NASH	A low	3	GUS2017-326-NN	Cumulative	0	17.1	28.35	38.7	54.9	76.5	93.15	112.05	146.25	167.85	188.1	208.8	227.7	250.2
35534	NASH	Zalfermin low	0	3.5	6.5	9.6	12	15.7	19.3	25	29.9	34.9	39.4	43.5	48	52.7	52.7		13.5727					35534	NASH	A low	3	GUS2017-326-NN	Cumulative	0	15.75	29.25	43.2	54	70.65	86.85	112.5	134.55	157.05	177.3	195.75	216	237.15
35539	NASH	Zalfermin low	0	3.2	5.8	9.6	12.7	15.8	19.8	24.5	29.1	34.9	39.4	44.2	49.9	55.2	55.2		16.0727					35539	NASH	A low	3	GUS2017-326-NN	Cumulative	0	14.4	26.1	43.2	57.15	71.1	89.1	110.25	130.95	157.05	177.3	198.9	224.55	248.4
35548	NASH	Zalfermin low	0	2.2	5	8.1	10.5	14.4	17.6	21.1	24.5	28.9	32.5	36.5	40.5	45.4	45.4		6.27273					35548	NASH	A low	3	GUS2017-326-NN	Cumulative	0	9.9	22.5	36.45	47.25	64.8	79.2	94.95	110.25	130.05	146.25	164.25	182.25	204.3
35552	NASH	Zalfermin low	0	2.9	5.8	8.2	11	14.5	18.3	21.4	25.2	29.2	32.4	35.8	39.2	42.9	42.9		3.77273					35552	NASH	A low	3	GUS2017-326-NN	Cumulative	0	13.05	26.1	36.9	49.5	65.25	82.35	96.3	113.4	131.4	145.8	161.1	176.4	193.05
35597	NASH	Zalfermin low	0	3	5.8	8.3	11.7	15.7	19.2	23.3	27.1	31.5	35.2	39.1	42.4	46.8	46.8		7.67273					35597	NASH	A low	3	GUS2017-326-NN	Cumulative	0	13.5	26.1	37.35	52.65	70.65	86.4	104.85	121.95	141.75	158.4	175.95	190.8	210.6
35601	NASH	Zalfermin low	0	2.8	5	7.7	9.9	13.5	17.2	20.9	25	29	32.5	36.2	40.2	44.6	44.6		5.47273					35601	NASH	A low	3	GUS2017-326-NN	Cumulative	0	12.6	22.5	34.65	44.55	60.75	77.4	94.05	112.5	130.5	146.25	162.9	180.9	200.7
35622	NASH	Zalfermin low	0	3.2	6.4	8.9	12.1	16	19.2	23.2	27	31	34.6	38.4	43	47.4	47.4		8.27273					35622	NASH	A low	3	GUS2017-326-NN	Cumulative	0	14.4	28.8	40.05	54.45	72	86.4	104.4	121.5	139.5	155.7	172.8	193.5	213.3
35624	NASH	Zalfermin low	0	3.2	6.5	9.5	12.7	13.8	18	22.2	26.5	30.8	34.5	37.1	41.7	46.5	46.5		7.37273					35624	NASH	A low	3	GUS2017-326-NN	Cumulative	0	14.4	29.25	42.75	57.15	62.1	81	99.9	119.25	138.6	155.25	166.95	187.65	209.25
35633	NASH	Zalfermin low	0	2.8	5.4	7.9	10.8	15	18.1	21.4	25.4	29.2	33.1	37.2	41.2	45.5	45.5		6.37273					35633	NASH	A low	3	GUS2017-326-NN	Cumulative	0	12.6	24.3	35.55	48.6	67.5	81.45	96.3	114.3	131.4	148.95	167.4	185.4	204.75
34540	NASH	Semaglutide high	0	0.6	2	3.2	4.5	7.7	9.3	10.9	14	17.3	19.1	21.6	25.1	28.5	28.5		-10.6273	-9.32727	0.826548			34540	NASH	B high	4	GUS2017-326-NN	Cumulative	0	2.7	9	14.4	20.25	34.65	41.85	49.05	63	77.85	85.95	97.2	112.95	128.25
35503	NASH	Semaglutide high	0	0.2	1.2	4	6.6	10	12.5	14.4	17.9	20.9	23.3	26.2	29.1	32.8	32.8		-6.32727					35503	NASH	B high	4	GUS2017-326-NN	Cumulative	0	0.9	5.4	18	29.7	45	56.25	64.8	80.55	94.05	104.85	117.9	130.95	147.6
35521	NASH	Semaglutide high	0	0.4	1.6	3.1	6	8.4	10.5	12.9	15.8	18.4	20.9	23.5	25.9	28.9	28.9		-10.2273					35521	NASH	B high	4	GUS2017-326-NN	Cumulative	0	1.8	7.2	13.95	27	37.8	47.25	58.05	71.1	82.8	94.05	105.75	116.55	130.05
35526	NASH	Semaglutide high	0	0.4	2.1	4.3	6.5	9.2	10.6	12.4	15	17.9	20.2	22.8	25.4	28.7	28.7		-10.4273					35526	NASH	B high	4	GUS2017-326-NN	Cumulative	0	1.8	9.45	19.35	29.25	41.4	47.7	55.8	67.5	80.55	90.9	102.6	114.3	129.15
35547	NASH	Semaglutide high	0	0.5	1.8	3.4	5.5	8.5	11.1	13.8	17.1	19.9	22.1	24.9	28	31.1	31.1		-8.02727					35547	NASH	B high	4	GUS2017-326-NN	Cumulative	0	2.25	8.1	15.3	24.75	38.25	49.95	62.1	76.95	89.55	99.45	112.05	126	139.95
35553	NASH	Semaglutide high	0	0.4	1.5	3.8	6.6	10.6	13.7	16.8	19.9	23.3	25.8	28.1	31.1	34	34		-5.12727					35553	NASH	B high	4	GUS2017-326-NN	Cumulative	0	1.8	6.75	17.1	29.7	47.7	61.65	75.6	89.55	104.85	116.1	126.45	139.95	153
35577	NASH	Semaglutide high	0	0.6	1.7	4.6	7.2	9.9	11.9	13.9	16	18.4	20.8	23	26	28.8	28.8		-10.3273					35577	NASH	B high	4	GUS2017-326-NN	Cumulative	0	2.7	7.65	20.7	32.4	44.55	53.55	62.55	72	82.8	93.6	103.5	117	129.6
35578	NASH	Semaglutide high	0	0	1.9	5	7	9.7	12.3	14.2	17	19.5	21.5	24.4	27.1	29.9	29.9		-9.22727					35578	NASH	B high	4	GUS2017-326-NN	Cumulative	0	0	8.55	22.5	31.5	43.65	55.35	63.9	76.5	87.75	96.75	109.8	121.95	134.55
35610	NASH	Semaglutide high	0	0.3	1.2	4.1	6.6	9.9	13	15.7	18.9	21.7	24	25.7	28.9	32.2	32.2		-6.92727					35610	NASH	B high	4	GUS2017-326-NN	Cumulative	0	1.35	5.4	18.45	29.7	44.55	58.5	70.65	85.05	97.65	108	115.65	130.05	144.9
35620	NASH	Semaglutide high	0	0.7	2	6.5	9.2	11.6	14.3	16.6	19.4	22.1	24.2	26.7	29.2	32.2	32.2		-6.92727					35620	NASH	B high	4	GUS2017-326-NN	Cumulative	0	3.15	9	29.25	41.4	52.2	64.35	74.7	87.3	99.45	108.9	120.15	131.4	144.9
35632	NASH	Semaglutide high	0	0.1	1.6	2.1	3.3	5	7	8.8	10.7	13.3	15.4	17.9	21	23.8	23.8		-15.3273					35632	NASH	B high	4	GUS2017-326-NN	Cumulative	0	0.45	7.2	9.45	14.85	22.5	31.5	39.6	48.15	59.85	69.3	80.55	94.5	107.1
35637	NASH	Semaglutide high	0	0.2	1.4	3.8	5.8	7.7	9.5	12	14.3	16.4	19	21.2	24	26.7	26.7		-12.4273					35637	NASH	B high	4	GUS2017-326-NN	Cumulative	0	0.9	6.3	17.1	26.1	34.65	42.75	54	64.35	73.8	85.5	95.4	108	120.15
34551	NASH	Semaglutide low	0	1.3	3.4	5.1	7.5	11.5	14.1	17.4	20.6	23.4	26.5	29.4	33	35.5	35.5		-3.62727	-2.70227	0.606671			34551	NASH	B low	5	GUS2017-326-NN	Cumulative	0	5.85	15.3	22.95	33.75	51.75	63.45	78.3	92.7	105.3	119.25	132.3	148.5	159.75
35509	NASH	Semaglutide low	0	1.3	3.5	5.8	7.7	11.2	14.1	17.5	20.8	24.2	26.8	29.7	32.9	36.2	36.2		-2.92727					35509	NASH	B low	5	GUS2017-326-NN	Cumulative	0	5.85	15.75	26.1	34.65	50.4	63.45	78.75	93.6	108.9	120.6	133.65	148.05	162.9
35510	NASH	Semaglutide low	0	1.3	3.1	5.8	8.4	12.1	15.5	18.6	21.1	24.3	27.4	29.7	32.5	36.2	36.2		-2.92727					35510	NASH	B low	5	GUS2017-326-NN	Cumulative	0	5.85	13.95	26.1	37.8	54.45	69.75	83.7	94.95	109.35	123.3	133.65	146.25	162.9
35524	NASH	Semaglutide low	0	1.7	3.7	5.6	7.9	11	13.8	16.9	20.2	23	25.6	28.3	31.3	34.4	34.4		-4.72727					35524	NASH	B low	5	GUS2017-326-NN	Cumulative	0	7.65	16.65	25.2	35.55	49.5	62.1	76.05	90.9	103.5	115.2	127.35	140.85	154.8
35528	NASH	Semaglutide low	0	1.1	2.4	4.3	6.4	10.3	13.4	16	19.1	22.7	26.2	29.8	32.1	35.6	35.6		-3.52727					35528	NASH	B low	5	GUS2017-326-NN	Cumulative	0	4.95	10.8	19.35	28.8	46.35	60.3	72	85.95	102.15	117.9	134.1	144.45	160.2
35541	NASH	Semaglutide low	0	2	3.9	6.6	8.7	12.1	15	17.5	20.4	23.1	25.4	27.4	29.9	33.4	33.4		-5.72727					35541	NASH	B low	5	GUS2017-326-NN	Cumulative	0	9	17.55	29.7	39.15	54.45	67.5	78.75	91.8	103.95	114.3	123.3	134.55	150.3
35572	NASH	Semaglutide low	0	1.2	3.8	6.5	9.5	13.4	17	18.9	22.2	25.5	28.6	30.2	31.4	35.5	35.5		-3.62727					35572	NASH	B low	5	GUS2017-326-NN	Cumulative	0	5.4	17.1	29.25	42.75	60.3	76.5	85.05	99.9	114.75	128.7	135.9	141.3	159.75
35580	NASH	Semaglutide low	0	1.6	3.2	4.7	7.1	12.8	16	19.1	21.5	23.8	26.7	29.4	32.4	35.6	35.6		-3.52727					35580	NASH	B low	5	GUS2017-326-NN	Cumulative	0	7.2	14.4	21.15	31.95	57.6	72	85.95	96.75	107.1	120.15	132.3	145.8	160.2
35592	NASH	Semaglutide low	0	1.4	2.3	4.9	8.9	13	16.6	20.1	23.8	27.3	31.7	35.4	37.8	41.4	41.4		2.27273					35592	NASH	B low	5	GUS2017-326-NN	Cumulative	0	6.3	10.35	22.05	40.05	58.5	74.7	90.45	107.1	122.85	142.65	159.3	170.1	186.3
35616	NASH	Semaglutide low	0	1.9	4	6.4	9.5	13.1	16.4	19.9	22.8	25.6	28.8	31.6	34.9	37.7	37.7		-1.42727					35616	NASH	B low	5	GUS2017-326-NN	Cumulative	0	8.55	18	28.8	42.75	58.95	73.8	89.55	102.6	115.2	129.6	142.2	157.05	169.65
35631	NASH	Semaglutide low	0	2.1	4.4	6.5	9.4	13.2	16.7	20.3	23.8	26.9	29.9	32.5	35.5	38.8	38.8		-0.327273					35631	NASH	B low	5	GUS2017-326-NN	Cumulative	0	9.45	19.8	29.25	42.3	59.4	75.15	91.35	107.1	121.05	134.55	146.25	159.75	174.6
35634	NASH	Semaglutide low	0	1.5	3.3	5.5	7.7	11.4	14.9	18.3	21.7	24.6	27.6	30.7	33.8	36.8	36.8		-2.32727					35634	NASH	B low	5	GUS2017-326-NN	Cumulative	0	6.75	14.85	24.75	34.65	51.3	67.05	82.35	97.65	110.7	124.2	138.15	152.1	165.6
34552	NASH	Zalfermin low + semaglutide low	0	1.6	2.7	4	6.5	9.8	13.2	16	19	22.2	24.7	27.7	31.3	35.5	35.5		-3.62727	2.9	1.95876			34552	NASH	A + B	6	GUS2017-326-NN	Cumulative	0	7.2	12.15	18	29.25	44.1	59.4	72	85.5	99.9	111.15	124.65	140.85	159.75
34555	NASH	Zalfermin low + semaglutide low	0	1.5	3.7	5.5	9	13.5	16.6	19.2	23.2	26	29	31.9	36.1	39.8	39.8		0.672727					34555	NASH	A + B	6	GUS2017-326-NN	Cumulative	0	6.75	16.65	24.75	40.5	60.75	74.7	86.4	104.4	117	130.5	143.55	162.45	179.1
35502	NASH	Zalfermin low + semaglutide low	0	1.7	3.5	5.3	7.6	10.6	13.5	16.8	20.4	24.7	28.7	33	36.6	40.6	40.6		1.47273					35502	NASH	A + B	6	GUS2017-326-NN	Cumulative	0	7.65	15.75	23.85	34.2	47.7	60.75	75.6	91.8	111.15	129.15	148.5	164.7	182.7
35511	NASH	Zalfermin low + semaglutide low	0	1.3	2.6	3.5	5.3	8.5	12.5	15.7	19.4	23	26.2	30.5	34.1	38.1	38.1		-1.02727					35511	NASH	A + B	6	GUS2017-326-NN	Cumulative	0	5.85	11.7	15.75	23.85	38.25	56.25	70.65	87.3	103.5	117.9	137.25	153.45	171.45
35512	NASH	Zalfermin low + semaglutide low	0	1	2.1	2.3	5.1	7.7	11.4	15.7	19.8	23.8	27.1	33	36.7	40	40		0.872727					35512	NASH	A + B	6	GUS2017-326-NN	Cumulative	0	4.5	9.45	10.35	22.95	34.65	51.3	70.65	89.1	107.1	121.95	148.5	165.15	180
35554	NASH	Zalfermin low + semaglutide low	0	1.8	3.1	4.3	5.5	9.5	12.6	14.3	17.8	20.4	23.2	26.7	31	36	36		-3.12727					35554	NASH	A + B	6	GUS2017-326-NN	Cumulative	0	8.1	13.95	19.35	24.75	42.75	56.7	64.35	80.1	91.8	104.4	120.15	139.5	162
35570	NASH	Zalfermin low + semaglutide low	0	1.3	3.4	6.1	7.7	11.6	16.4	22.8	28.1	34.2	38.5	44.6	48.2	52.9	52.9		13.7727					35570	NASH	A + B	6	GUS2017-326-NN	Cumulative	0	5.85	15.3	27.45	34.65	52.2	73.8	102.6	126.45	153.9	173.25	200.7	216.9	238.05
35574	NASH	Zalfermin low + semaglutide low	0	1.7	3.9	6	7.9	11.3	15.4	18.9	22.5	26.4	29.1	32.7	36.4	39.1	39.1		-0.0272727					35574	NASH	A + B	6	GUS2017-326-NN	Cumulative	0	7.65	17.55	27	35.55	50.85	69.3	85.05	101.25	118.8	130.95	147.15	163.8	175.95
35598	NASH	Zalfermin low + semaglutide low	0	1.6	3.9	6.3	8.3	11.1	20.1	24.7	29.9	33.4	39.2	41.4	45.7	50.3	50.3		11.1727					35598	NASH	A + B	6	GUS2017-326-NN	Cumulative	0	7.2	17.55	28.35	37.35	49.95	90.45	111.15	134.55	150.3	176.4	186.3	205.65	226.35
35600	NASH	Zalfermin low + semaglutide low	0	2.5	5.7	8.7	11.4	17.2	23.8	27.6	32.1	35.9	39.3	43.9	48.4	52.2	52.2		13.0727					35600	NASH	A + B	6	GUS2017-326-NN	Cumulative	0	11.25	25.65	39.15	51.3	77.4	107.1	124.2	144.45	161.55	176.85	197.55	217.8	234.9
35614	NASH	Zalfermin low + semaglutide low	0	1.3	2.9	4.1	5.6	8.9	12.2	15.6	18.9	23	28.1	30.1	34.1	37.8	37.8		-1.32727					35614	NASH	A + B	6	GUS2017-326-NN	Cumulative	0	5.85	13.05	18.45	25.2	40.05	54.9	70.2	85.05	103.5	126.45	135.45	153.45	170.1

## Sheet: Body weight absolute
ANIMAL	DIET	Treatment	0	1	2	3	4	5	6	7	8	9	10	11	12	13	14	15	16	17	18	19	20	21	22	23	24	25	26	27	28	29	30	31	32	33	34	35	36	37	38	39	40	41	42	43	44	45	46
34535	NASH	NASH Vehicle	35.7	35.4	34.8	34.4	34.7	35.9	35.7	35.5	35.6	35.8	35.5	35.5	35.5	35.8	35.9	35.8	36.5	36.9	36.6	39.1	36.1	36.5	36.3	36.7	37	35.3	37.3	36.6	38.5	37.8	37.3	37.7	39	38.2	37.4	37.5	38.2	38.2	38.7	38.5	38.5	38.2	38.2	37.8	36.5	36.6	33.8
35519	NASH	NASH Vehicle	38.9	38.4	38.6	38.5	38.6	39	38.8	38.5	38.7	38.9	38.3	38	38.1	38.4	38.6	38.2	37.7	38.4	38.8	38.4	38.4	38.5	38.8	37.7	39	38.6	38.4	38.2	38.1	38.7	38.2	37.7	40.1	39.2	39.8	39.6	39.2	39.9	39.6	40	39.9	39.8	39.6	39.2	39.6	39.2	40.5
35533	NASH	NASH Vehicle	39.7	39.2	39.1	39	39.2	39.2	38.9	38.2	38.3	38.6	38.9	38.8	38.6	39.7	39.6	38.5	39.1	39.6	39.1	39.2	39.5	39.7	39.2	39.2	40.1	39.9	39.7	38.8	38.5	39	39	38.9	40.9	38.9	40.4	40.6	39.1	40.2	39.5	39.7	40	40.1	40.6	39.7	40.6	40	40.5
35546	NASH	NASH Vehicle	35.3	34.8	34.8	34.7	35.4	35.7	35.5	35.6	35.7	35.8	35	34.8	35.7	35.4	35.6	35.2	35.1	36	36	36.4	36.1	35.3	35.3	35.2	35.6	35.6	36.3	35.7	36.1	36.1	36.4	36.2	37.5	36.7	37.1	37.2	37.2	37.3	37.2	37.5	38.4	37.4	37.4	37.7	38.1	36.7	37.5
35551	NASH	NASH Vehicle	35.3	35.1	35.1	35.1	35.4	35.9	35.8	35.3	35.5	35.5	35	35.1	34.7	35.4	35.3	34.2	34.3	34.8	34.8	34.3	33.9	34.3	34.2	34.1	34.2	34.5	34.6	35.3	34.6	33.3	34.9	34.4	35.5	35.1	35.3	35.2	35.1	34.9	34.9	35	35.4	35.8	35	35.4	35.8	34.6	35.8
35558	NASH	NASH Vehicle	39.7	39.1	39.2	38.7	39.1	38.5	38.6	38.4	38.7	38.8	38.4	38.5	39.3	39.5	39.1	37.9	38.4	39.1	39.6	38.4	37	38.5	38.3	38.2	39.2	39.1	39.5	38.9	38.1	39.3	38.8	39	40.1	39.4	39.5	39.4	39	38.9	39.4	39.8	39.5	39.6	37.5	38.9	39.1	38.9	38.1
35566	NASH	NASH Vehicle	41.5	41.6	40.9	41.1	41.8	41.1	42.1	41.6	41.5	42.8	42.8	41.1	41.9	42.7	42.5	42.4	42.5	42.7	42.9	43.2	43.1	43	42.9	42.5	43.1	42.8	43.1	42.9	43.9	42.8	42.2	41.3	43.6	42.7	42.6	43.6	43.8	43.8	43.8	44.1	44.9	44.5	43.9	43.9	44	43.3	43.8
35568	NASH	NASH Vehicle	36.6	36.9	37.5	37.3	36.9	36.3	36.6	36.1	36.2	36.2	36.2	35.8	36.5	36.2	36.3	35.7	35.8	36.7	36.9	36.6	36.9	36.8	36.9	37	37.3	36.8	37.4	37.2	37	37	38	37.6	39.4	38.5	38.6	37.9	38.2	38.7	38.8	38.2	38.4	38.3	38.6	38.5	38.7	37.1	38.6
35606	NASH	NASH Vehicle	38.2	37.7	38.1	38.1	38.2	38.4	37.7	37.3	38.1	38	37.9	37.9	37.8	38.1	38.7	38.1	38.1	39	39.1	38.6	38.8	38.5	38.4	38.6	39.4	39.1	39.3	39.1	38.8	39.7	38.8	38.8	40.9	39.6	39.6	39.4	39.5	39.7	39.9	39.8	40.4	40.1	39.8	40.6	40.1	40	40.2
35621	NASH	NASH Vehicle	42.5	42.3	42	42.5	42.1	42.2	42.8	42.1	41.6	42.6	42.5	42.3	42.6	42.4	42.1	41.4	42.2	42.9	42.8	43.4	42.7	43.1	43.4	43	43.2	42.2	41.4	41.6	41.4	42.2	42.2	42.4	44.5	42.7	43.6	43.4	43	42.9	43	43.1	43.4	43.2	43.2	43.1	43.8	42.9	43
35635	NASH	NASH Vehicle	38.7	38.1	38.6	38	38.6	38.5	38.3	38.6	38.7	39.3	38.6	39.2	38.8	39.2	39.3	39.2	39.2	39.7	39.8	39.1	39.5	39.9	39.8	39.7	39.8	39.3	39.1	39.9	40.4	40.4	39.9	39.8	41.1	40	40.4	40.3	40.2	41	41.3	41.5	40.8	41.2	41.2	41.5	41.2	41.5	42
35660	Chow	CHOW Vehicle	31.5	31.4	30.9	32.4	32	32.1	32.6	32.6	32.4	31.8	31.5	32.3	31.7	30.9	31.3	30.9	31.2	33.3	32.4	32.7	31.9	31.1	31.6	31.6	32.6	31.8	35.1	32.3	32	31.7	31.6	30.9	31.9	31.9	31.6	32.3	32.6	33.1	32.4	32	31.8	32.3	31.3	31.8	31.5	31.3	31.3
35661	Chow	CHOW Vehicle	31.8	31.9	32.5	32.9	32.4	32.6	32.1	32.6	32.8	33.1	32.5	33.3	32.5	31.9	32.2	32.1	33.2	32.6	32	32.3	32.2	32.6	32	32.4	33.3	33.2	32.9	33	32.6	32.5	32.4	32.8	32.5	32.4	32.9	32.5	33.3	33.2	32.8	33.7	33.1	33	33	33.2	33.6	32.9	33.1
35662	Chow	CHOW Vehicle	32.9	33.7	33	33.8	34.1	32.8	33.8	33.6	33.1	33.2	32.4	33.7	32.5	32.2	31.8	31.6	32.7	32.9	32.9	33	33	32.6	32.5	32.3	32.8	32.8	33.3	33.1	32	33.1	32.8	32.7	33.4	33.2	31.7	32.6	33.8	33.5	33.6	32.8	33.9	33.2	33.2	33.2	33.4	32.8	33.3
35663	Chow	CHOW Vehicle	31.8	31.3	31.4	32.6	31.9	32	32.6	32.6	31.8	31.7	32.1	32.3	32.1	32.8	31.1	31.8	31.1	31.8	31.6	32.8	31.5	31.1	31.7	32	31.3	31.2	31.7	32.6	31.7	31.9	31.5	30.9	32.8	31.7	31.2	31.2	32	32.7	32.8	32.2	32.6	32.1	31.4	31.9	32	32.8	32.1
35664	Chow	CHOW Vehicle	31.8	32.2	31.7	33.4	33.5	32	32.8	33.3	32.5	31.9	32.3	32.4	31.8	31.5	30.7	31.4	31.6	32.1	31.8	31.8	31.4	31.6	31.5	31.2	32.7	31.6	32.5	31.4	32.1	31.1	31.1	31.5	32.4	31.6	31.5	31.7	33	32.5	32.7	32	31.9	31.7	32	32.1	31.4	31.2	32
35665	Chow	CHOW Vehicle	28.2	28.8	28.4	29	28.6	29.4	27.9	29.3	29.5	28.7	28.4	29.9	28.5	28.9	28.4	28.8	28.5	28.9	28.9	28.9	29	29.1	28.9	28.9	29.5	29.6	29.3	29.2	29	28.8	28.7	28.4	28.9	29.4	28.3	29.2	30.1	30	29.8	29.2	29.3	29.2	29.6	29.3	28.6	28.6	29.9
35666	Chow	CHOW Vehicle	27.9	28.3	26.9	26.9	28.6	29	29	29.1	28.7	28.7	28.1	29.1	28.3	28.4	27.4	27.6	28.1	28.2	27.5	27.8	27.3	27	27.9	28.6	28.5	28.7	28.1	27.6	28	28.2	27.9	27.6	28.4	28.1	28.7	29.4	30	29.6	29.3	29.5	29.2	29.5	28.7	29.4	29.7	29.9	29.2
35667	Chow	CHOW Vehicle	27.8	28.3	27.8	28.4	28	28.7	28.2	28.7	28.8	29	28.8	28.3	28	28.3	28.6	28.5	28.8	29.2	27.9	28.4	27.7	27.5	27.4	28.2	28.6	28.9	28.6	28.2	28.1	28.4	28.3	27.8	28.1	28.7	28	28.3	28.9	29	29.1	29.1	29.4	29.8	28.8	29.1	29.2	28	28.9
35671	Chow	CHOW Vehicle	27.6	27.3	27.3	27.5	27.4	27	27.8	27.9	28.1	27.4	27.6	28.6	28.3	28	27.6	28.1	27.9	29	28.7	28.4	28.5	28.4	28.8	28.1	28	28.3	28.3	27.8	27.9	27.9	28.5	27.8	27.9	27.9	27.7	29	29.3	28.9	28.8	29.3	28.5	28.2	28.5	28.5	28.5	28.4	28.4
35673	Chow	CHOW Vehicle	28	27.1	26.1	26.9	27.1	27	27	28.4	28.1	29.2	28.7	29	28.1	27.9	27.5	26.8	26.2	28.1	27.9	27.6	27.5	27.6	28	27.6	28.5	29	29.3	28.8	29	28.7	29.1	28.6	29.2	29.1	28.9	28.4	29.7	30.2	30.1	29.6	29.2	29.6	28.9	29.9	29.2	28.7	29.1
34542	NASH	Zalfermin high	41.4	40.4	39.5	38.1	37.3	37	36.5	35.7	35.3	35.2	34.9	34.9	34.5	34.7	34.7	34	33.8	35	34.5	33.7	32.5	32.5	32.9	32.8	33.6	32	32.8	32.9	32.1	33.1	32.6	32.6	34.1	33.9	33.7	33.6	33.5	33.3	33.3	30.8	29.5	30.2	31.1	32.7	33.7	33.2	34.3
35506	NASH	Zalfermin high	45.3	44.6	42.1	41.8	40.1	39.2	38.5	37.2	36.8	36.6	36.2	35.9	35.8	35.6	35.5	35.4	33.8	35.4	36.1	35.6	35.8	35.2	35.4	35.4	36.3	33.6	34	34.2	34.2	34.6	34.6	34	36.2	34.7	35.2	35	34.9	35.4	35.1	35.1	35.2	35.2	34.7	35.7	35.7	35.5	36.2
35513	NASH	Zalfermin high	42.2	41.4	40.1	39.1	38.7	37.9	37.1	36.4	35.9	35.4	34.9	34.6	34.9	34.6	34.8	34.6	34.8	34.6	34.9	34.7	34.1	34.5	34.2	34.2	34.6	34.4	34.6	33.8	33.9	34.3	34.5	34.1	35.8	34.2	34.5	34.8	34.9	35.1	35	34.6	34.8	34.8	34.5	34.2	34.4	34.2	34.5
35515	NASH	Zalfermin high	40.7	40.8	39.5	37.2	36.7	36	35.1	35.5	35.4	34.3	34.9	34.5	33.8	34.6	33.9	33.4	33.6	34.2	34.3	34.4	33.8	34	34.2	33.9	34.5	33	34.1	34	33.3	34.3	33.9	33.5	35.5	34.6	33.9	34.1	34.1	34.5	34.1	34.3	35	33.9	34.3	34.7	34.8	34.3	34.9
35517	NASH	Zalfermin high	41.2	40.3	39.9	39	37.5	37.4	37.4	36.4	36.3	36	35.4	35	34	34.1	33.9	33.8	31.1	33.2	34.2	33.9	33.8	34.3	34.1	34.7	34.3	34.4	34	33.4	33.7	33.5	34.5	34.7	35.1	34.1	34.2	34.8	33.9	34.5	34.2	35	34	33.5	33.6	33.8	34.3	34.3	34.3
35559	NASH	Zalfermin high	38.1	38	37.8	36.6	36.1	35.5	35	34.8	34.2	34.4	34.1	34.4	33.7	33.7	33.7	33.7	33	33.2	34.2	33.8	32.9	33.6	33.2	32.5	32.9	33.4	33	32.9	31.4	33.8	33.3	33.7	34.8	34	33.7	33.6	34.4	33.7	34.2	34.2	34.7	34	33.5	33.5	33	33.7	33.7
35564	NASH	Zalfermin high	39.4	38.8	38.1	36.9	36.2	35.4	34.6	33.3	33	32.7	32.2	31.9	31.8	31.5	31.6	31.1	29.5	30.9	31	31.4	31	31.4	31.2	31.4	31.6	31.6	31.4	31.4	32	32.3	31.9	31.2	32.9	31.3	31.4	31.3	30.8	31.3	30.9	30.3	31.1	30.6	30.3	31.4	31.5	31.2	31.7
35582	NASH	Zalfermin high	42.4	41.1	41.4	39.5	38.1	37.1	36.3	35.9	35.5	35.6	35.2	35.1	35.1	35.1	35.3	34.7	34.5	35.6	35.6	35.6	35.1	35	35.3	35.1	34.8	35.3	35.4	35.4	36.1	35.8	35.8	35.2	37.2	35.8	36.1	35.9	35.7	36.4	36.2	35.9	36.1	36.3	35.4	36	36.1	35.6	35.7
35586	NASH	Zalfermin high	39.4	38.9	38.5	37	36.3	36.6	35.5	34.9	34.4	34.2	33.9	33.7	33.9	34.1	33.6	33.4	33.2	34	34.4	34.8	34.1	33.8	34.7	34.7	34.8	34.4	34.6	34.5	33.6	34.8	34.5	34	35.9	34.3	34.3	33.4	33.8	34	33.2	33.6	33.5	32.9	33.7	33.9	32.5	33.6	33.8
35589	NASH	Zalfermin high	40.5	40.4	39.2	37.8	36.3	36.3	36.1	34.5	33.9	33.5	33.9	34.6	33.9	33.3	33.5	32.8	32.8	32.9	32.9	33.1	33.3	33	32.4	32.6	33.1	33.2	32.6	33.4	33.2	32.8	32.7	32.1	34.1	32.8	32.1	32.7	32.6	33.2	32.6	33.4	32.9	32.3	32.5	33	33.1	32.5	33.3
35594	NASH	Zalfermin high	41.6	40.9	41.2	40.1	38.8	38.4	37.3	37	36.7	36.4	36.9	36.8	36.5	35.8	36.3	35.6	36.3	36.1	35.6	36	36.3	35.2	35	34.3	35.3	35.2	36.2	35.6	34.4	35	35.1	35.4	37.3	35.9	36.1	36.5	35.3	36.1	35.5	35.8	36.6	35.7	35.4	35.8	35.9	35.5	36.1
35641	NASH	Zalfermin high	40.8	40.6	40.1	39.3	39.1	37.6	36.8	36.5	36	35.8	35.8	35.3	34.7	34.6	34.2	34	34.3	34.5	34	34.1	33.2	33.2	33.6	33	33.9	33.4	32.9	33.5	32.9	34	33.8	34	35.1	33.8	34.5	34	34.6	33.4	33.4	34.6	34.9	34.3	34.8	35.1	35.1	34.8	35.6
35504	NASH	Zalfermin low	41.7	41	41.3	39.9	40.1	39.5	39.2	38.5	38.5	37.5	37.6	38.1	37.4	37.1	37.4	36.8	37	37.7	37.6	37.5	37.8	36.7	36.2	36.6	36.4	36.7	37.4	36.7	37.6	36.3	36.6	36.3	38.1	36.4	37	36.2	36.8	36.6	35.9	36.5	37.2	36.7	36.3	36.5	36.9	37	37.3
35532	NASH	Zalfermin low	41.5	40.8	39.6	39.2	39.1	38.7	37.9	37.8	37.5	37.3	37.1	37.1	37.4	37.6	37.2	36.4	36.6	37.1	37.2	37	37.6	36.9	36.3	36.1	37.3	37.4	37.5	37.8	37.8	37.9	37.9	38.2	39.9	37.8	37.8	38	38.2	38.4	38.4	38.6	38.6	38.4	37.7	38.1	38.3	38.4	38.3
35534	NASH	Zalfermin low	39.4	39	38.9	37.7	37.1	37.1	36.2	35.8	35.7	35.3	35.5	35.1	35.3	35.2	34.9	34.8	34.2	35.1	34.9	34.7	34.9	34.5	34.5	33.9	35.2	34.4	34.5	34.3	34.9	34.8	33.6	33.4	36.2	35.4	35.5	35.1	35.1	35.9	35.6	35.7	35.7	35.4	35.7	35.7	36.2	35.9	36.8
35539	NASH	Zalfermin low	41.1	40.4	40.3	38.7	39.2	38.2	37.8	38.1	37.1	38.2	37.9	37.6	37.4	37.1	36.9	36.7	36.6	37	37.3	36	35.5	36.4	36.6	36.4	36.7	36.4	36.6	36.4	36.3	37.3	37.8	36.8	39	36.8	36.9	37.4	36.6	37.2	37	37.6	37.5	37	36	35.8	36.6	36.5	37.1
35548	NASH	Zalfermin low	44.3	43.1	43.4	43.2	41.8	40.9	41.1	39.7	38.8	39.4	38.9	39.1	38.9	39.8	39.8	38.9	39.2	38.8	39	38.5	37.4	37.5	37.7	37.3	38.1	37.4	36.8	38.5	38.4	38.6	39.3	39.2	40.8	39.3	39.7	39.4	39.6	39.9	39.6	40.2	39.8	39.9	39.5	39.9	40.4	40.4	40.6
35552	NASH	Zalfermin low	43.4	42.1	42.2	41.5	41	40.4	39.9	39.4	38.9	39.2	39.3	38.6	38.3	38.2	38.2	38.1	38.3	38.5	38.3	38.4	38.5	38.3	37.8	38	39.8	38.1	38.6	37.7	38	39	38.6	39.2	39.8	38.4	38.5	38.4	38.2	39.1	38.5	38.7	39	38.7	38.9	39.1	39.1	39.2	38.9
35597	NASH	Zalfermin low	38.2	38.5	37.7	36.8	37.5	37.1	36	36.2	35.4	35.5	35.3	35.7	35.6	35.9	36	35.2	35.5	35	35.3	35.6	35.8	35.5	35.6	35.4	35.1	36	35.3	36.2	33.7	36	36.7	36.3	37.2	36.5	36.5	36.3	36.5	36.7	36.6	36.8	37.1	36.3	36.5	37.6	38	36.8	37.4
35601	NASH	Zalfermin low	41.2	40.2	39.4	39.3	38.5	38.3	37.7	37.4	36.9	36.8	36.5	36.5	36.4	36.2	36.4	35.9	36.5	36.7	36.5	36.7	36.3	36.2	35.7	36	35.8	36.4	36.3	36.4	36.4	36.8	36.6	36.7	38	37	36.4	36.1	36	36.1	36.6	36.6	37.2	36.7	36.8	36.6	37.3	37.2	37.4
35622	NASH	Zalfermin low	34.1	33.8	34.5	33	33.6	34	32.5	32.8	31.5	31.6	31.5	31.9	32.4	32.4	32	30.7	32.2	31.9	32.5	32.5	32.3	31.8	30.9	31.6	32.4	32.3	32.1	32.6	32	32.1	32.4	30.9	32.6	32	31.8	32	32.3	31.9	32.1	32.9	32.1	32.4	32.3	32.4	32.6	32.3	32.5
35624	NASH	Zalfermin low	42	41.4	41.5	40.2	40.1	40.4	39.4	38.7	38.7	38.9	37.7	37.9	37.9	37.5	37.6	37.5	37.6	37.6	37.4	37.6	37.5	37.7	37.5	37.4	37.2	37.5	37.5	37.1	36.5	36.7	37	36.8	38.1	37.2	37	37.7	37.4	37.1	36.5	37.1	37.5	37.2	37.1	37	37	37.3	37.7
35633	NASH	Zalfermin low	38.6	37.9	37.4	37.1	37.2	36.6	36.7	35.5	35.6	35.4	35.8	34.9	35	35.3	35.3	34.8	34.9	35	34.8	34.7	35.3	35.3	34.8	35.1	35	35.1	35.1	35	34.9	35.4	35.6	34.5	37.1	34.6	35.5	35.2	35	35.3	35.2	35.6	35.9	35.6	35.2	35.7	36	35	35.9
34540	NASH	Semaglutide high	41.5	38.6	37.4	36.4	36.3	35.6	34.1	33.6	33.7	34.4	34.2	34.8	36	35.6	35.3	34.6	34.6	34.9	34.8	34.5	35.2	34.7	35.3	35.2	36.2	35.7	35.4	35.8	35.1	35.2	35.5	34.1	36.9	34.8	34.6	34.4	35	35	35.2	34.5	35.6	35.5	34	34.6	35	34.2	34.7
35503	NASH	Semaglutide high	41.5	38.3	37.4	37.9	38	36.9	35.9	35.4	35.5	35.6	35.1	35.5	35.6	35.3	35.3	35.6	34.1	35.3	35.3	35.6	35.3	35.2	35.2	35.3	36.1	36.1	35.4	35.4	34.7	34.6	34.9	34.6	37.2	36.2	35.6	36	35.8	36.2	35.3	35.8	36.8	35.5	34.7	36	36.2	36.3	36.5
35521	NASH	Semaglutide high	37.1	33.7	33.9	33.5	33.5	32.1	31.6	31.1	31.5	31.8	31.3	31.4	31.5	31.5	30.9	31.8	31	32	31.9	31.5	32.1	31.5	30.2	31.5	31.7	31.8	31.7	31.9	32	31.6	31.7	31.8	33.8	32.6	32.3	32.6	32.9	33	32.9	34	33.7	34.1	33.5	33.6	33.5	33	33.5
35526	NASH	Semaglutide high	41.3	38.1	37.4	37.3	37.1	36.2	35.2	34.3	33.9	34.6	34	33.9	34	34.2	34.1	33.9	33.8	34	34.4	34.5	34.6	35	33.7	34	34.6	34	34.3	34.1	34.1	33.6	34.1	33.7	36	34.6	34.9	34.8	35.9	34.8	34.1	34.1	34.9	34.4	34.1	34.6	34.3	34	34.5
35547	NASH	Semaglutide high	39.7	36.4	35.3	35.3	35.3	34.6	34.2	33.4	33.5	33.1	32.5	33	32.8	33.3	32.7	33	33.1	33.7	33.3	33.5	34	33.6	33.7	33.3	34.4	34	33.7	34	33.6	33.9	33.9	33.2	34.9	33.2	33.8	34	33	33.7	33.6	33.3	33.8	33.4	33.5	33.9	33.7	33.5	33.1
35553	NASH	Semaglutide high	39.8	36	34.7	34.5	34.9	34.2	34.1	33.6	33.5	34.4	33.9	32.5	33.1	33	32.8	31.4	31.4	31.8	31.4	31.8	32.3	33	33.1	33.5	32.9	34.2	33.6	33.5	34.3	34.2	32.9	33.2	35.3	32.7	33.3	33.1	32.9	33.4	33.5	34	33.3	33	32.2	34.1	33.8	34.9	33.3
35577	NASH	Semaglutide high	43.4	40.4	39.5	40.7	39.9	38.7	38.3	36.4	36.4	36.4	36.6	35.7	36.3	35.7	35.3	35.1	35.9	35.7	35.9	36	36.1	35.2	35.3	35.3	35.9	36	35.9	35.3	35.7	36	35.3	34.5	38.1	36.6	36.5	37	36.7	36.2	36.4	36.5	37.2	36.4	36.6	36	36.5	37.6	37.4
35578	NASH	Semaglutide high	40.4	36.9	36	36	35.2	34.9	34.3	33.1	33.2	33	32.7	32.7	32	32.2	32.2	32.3	32	32.6	32.9	32.8	33.2	32.5	33	32.1	32.6	32.4	32.3	31.6	32	31.9	31.5	31.4	32.8	31.1	31.2	32	31.7	31.3	31.1	30.9	31.8	31.2	31.1	30.7	31.1	30.7	31.2
35610	NASH	Semaglutide high	36.6	33.5	31.9	31.4	32.5	30.9	31.6	31	31	30.7	30.5	30.6	30.7	30.7	31.1	30.2	30	30.7	31.7	31.2	31.5	31.4	31.7	31.3	32.1	32.3	32	32	31.9	31.8	31.9	31	33.6	31.3	32.2	32.3	32.2	32.2	32	32.3	33.2	32.5	31.7	32.5	32.7	32.8	32.9
35620	NASH	Semaglutide high	38.4	35.4	35.1	35.6	35.5	34	33.9	32.9	33.1	33.2	32.8	32.7	32.8	33.1	33.6	33.3	33.9	33.5	33.6	33.2	33	33.3	32.6	32.6	33	33.1	32.9	33.1	33.3	33.6	33.1	33.3	35	33.4	33.1	33	33.3	32.3	32.3	32.8	33.8	32.6	32.6	32.6	34.1	32.7	32
35632	NASH	Semaglutide high	39.4	36.1	36.1	36.2	35.4	34	33.5	32.5	32.7	32.2	31.9	32	32.2	32.1	32.3	32	32.1	32.2	32.2	31.9	32.3	32	31	31.6	31.9	31.5	31.9	31.9	31.5	31.6	31.4	32.2	33.8	33.2	32.9	32.9	32.9	33.3	33	33.4	33.4	32.2	33.1	32.6	33.8	32.6	33.9
35637	NASH	Semaglutide high	36.9	33.9	33.4	33.7	33.7	31.8	31.5	31.2	31.1	31.1	30.7	30.5	31.1	30.6	31.3	31	30.8	31.7	32	32	31.6	31.6	31.6	31.5	32.1	31.7	31.3	31.5	31.5	32	31.6	31.2	32.9	31.8	31.6	31.9	32.2	31.9	31.5	31.9	32.5	31.4	31.6	32.2	32.2	32.9	34.4
34551	NASH	Semaglutide low	40.3	39.1	38.6	37.5	38.2	37.9	37.8	37.7	38.1	37.5	37.7	37.2	38.4	37.8	37.8	36.9	36.8	37.7	38.4	38.3	38.4	37.5	37.2	37.3	37.8	37.7	37.8	37.6	37.6	37.7	37.5	37.6	39.8	37.6	38	37.4	37.3	36.8	37.3	36.9	38	37.4	37.1	38.1	38.1	39.6	38.2
35509	NASH	Semaglutide low	44	41.9	41.7	41.4	40.5	40.8	40.3	40	39.7	40.6	39.9	40.2	40.7	40.1	40.1	39.4	39	40.3	40.4	40.4	40.5	39.9	39.1	40.1	39.9	39.4	39.8	39.9	39.8	39.9	39.9	38.9	41.5	40.2	40.2	40	39.7	39.9	40.1	40.2	40.3	40	39	40.1	40.9	42.2	41.2
35510	NASH	Semaglutide low	38.6	37	36.8	36.7	36.2	36.7	36.9	37.1	35.6	36.6	37.3	36.4	36.1	36.8	36.5	35.7	35.7	36.2	37	36.6	36.7	36.8	36.4	36.7	37.2	36.2	37.5	36.4	36.2	37.2	36.4	36.2	38.7	37	36.3	36.7	35.8	36.8	36.9	36.7	37.5	36.2	36.4	36.1	36.4	38.1	36.8
35524	NASH	Semaglutide low	40.1	38.5	37.8	37.2	37.4	37	36.8	36.7	36.6	36.5	37.1	36	36.4	36.6	36.4	36.4	35.8	36	36.6	36	37	36.7	36.3	36.3	37.1	36.6	37.1	36.2	36.5	37.1	36.6	36.7	37	37.4	37.2	37	36.2	36.5	36.4	36.5	37.7	37.3	36.9	37.2	37.4	38.5	37.6
35528	NASH	Semaglutide low	40.3	38	37.4	37.4	37.6	38.3	37.9	37	37	37.7	38.3	37.8	36.9	37.2	37.4	37.4	36.6	37.6	37.4	38.5	38	37	36.9	36.4	37.9	37.6	37.1	37.9	37.6	37.4	37.4	37.3	37.8	38.3	37.6	37.7	36.9	36.6	36.8	36.9	39.1	36.8	37.5	37.9	38.1	38.7	37.9
35541	NASH	Semaglutide low	33.1	32.4	31.8	31.7	31.7	31.9	32	31.5	31.5	31.6	32.2	30.8	31.1	31.7	31.5	31.8	31.2	31.9	32	31.7	32.6	32.1	31.9	31.8	32.9	32.4	32.4	31.9	32.3	32.7	32.2	31.4	32.6	32.6	32.6	33.4	32.4	32.6	32.6	32.5	35.6	33.5	33.2	33.1	33.9	33.6	32.7
35572	NASH	Semaglutide low	38.2	37.6	37.6	37.1	37.9	37.9	37.8	37.1	36.4	37.7	38.3	34.9	35.3	36.9	37.8	36.2	37	38.4	38	38.2	38.7	38.5	38	38.4	38.3	38.7	38	39	37.3	37.8	37.5	38.2	38.9	38.6	39.4	39.1	38.5	37.6	38.3	38.3	38.6	38.7	37.7	37.3	38.3	39.5	38.8
35580	NASH	Semaglutide low	42	40.2	39.6	37.2	39	39	39.2	38.9	38.1	38.4	39.2	38.7	39.5	39.1	38.2	38.2	36.5	38.6	38.7	39.8	39.2	38.8	39.2	39.8	39.7	39.3	39.9	40.2	39.2	39.6	39.3	38.8	39	39	40	40.1	39.1	39.6	38	39	40.3	39.7	38.6	39	39.6	40.4	39
35592	NASH	Semaglutide low	40.9	38.3	36.9	37	38.3	38.7	39	38.6	39.1	38.7	39.7	39.9	39.2	39.5	39.6	38.8	38.6	39.1	38.7	39.1	38.1	38.8	38.3	38.8	38.8	39.6	39.2	38.8	39.2	39	38.8	38.3	38.9	39.2	38.6	38.4	38.7	37.4	36.8	37.8	39	38.4	36.8	37.7	35.2	38.7	37.1
35616	NASH	Semaglutide low	40.1	38.9	38.6	37.8	39.1	37.7	37.9	38.4	37.6	37.6	37.2	37.7	38.2	37.5	37.1	36.6	36.8	37.3	35.9	37.2	37.6	37.4	37.3	37.1	37.5	38.1	37.6	37.9	37.5	37.7	37.9	38	38.5	38.8	38.6	38.4	37.9	38.2	37.8	37.7	37.9	39	38.3	37.9	38.4	39.5	38.8
35631	NASH	Semaglutide low	40.7	39.9	39.4	38.7	39.7	39.2	39.8	39.7	39.4	39.1	39.6	39	39	39.4	39.7	39.3	39.6	39.3	39.6	39.8	39.6	39.2	39.1	38.6	39.1	38.9	39.2	40	39.2	39.1	39.2	39.4	39.6	39.4	39.5	39.4	39.2	39.2	38.7	39.8	40.5	40.7	38.9	40.3	40.3	40.5	39.9
35634	NASH	Semaglutide low	44.5	42.7	41.6	41.3	41.4	41.7	41.7	41	41.4	40.8	40.6	40.2	40.4	40.4	40.3	40.1	40.1	40.9	40.8	40.7	41.4	41.5	41.4	41.2	41.3	40.7	41.5	41.7	41.5	41.6	41.6	42.1	41.9	42.1	43	43	41.9	42	41.5	41.8	43	41.8	41.1	41.4	41.6	42.3	42
34552	NASH	Zalfermin low + semaglutide low	43.4	41.1	39.3	37.9	37.8	36.9	36.8	35.2	34.3	33.8	33.3	33.2	33.5	33	32.1	31.5	31	31.3	32	31.9	31.1	30.8	30.2	29.7	30.8	31.2	31	30.9	30.5	31.6	31.3	30	30.2	29.8	31.9	31.4	30.9	30.8	30.7	31	31.4	30.9	30.3	30.9	31	32.9	32.3
34555	NASH	Zalfermin low + semaglutide low	38.4	36.9	36.5	34.8	35.8	35.8	34.5	33.8	33.9	33.3	33.1	33.2	33.9	33	33.9	33.2	33.2	33.2	33.4	33.2	32.6	33.6	33.8	34.2	34.2	34.4	33.9	34.1	33.9	34	33.7	33.3	32.8	33.9	33.2	33.1	33.2	33.2	33.3	33	32.9	32.6	32.3	32.5	32.8	32.9	32.7
35502	NASH	Zalfermin low + semaglutide low	41.4	39.7	38.6	37.2	36.8	35.7	34.5	34.5	33.8	33.8	34	34	33.3	33.1	33.9	34.1	33	33.5	33.3	33.6	33.2	33.1	33.4	33.7	33.1	32.9	33.4	33.4	33.9	33.3	33.9	33.4	33.7	33.6	33.6	34.5	33.2	33.3	33.2	33.3	33.2	33.4	33.2	33.4	33.2	32.8	32.8
35511	NASH	Zalfermin low + semaglutide low	37.6	35.6	34.7	33.5	33.2	32.1	32.9	32.6	32.3	31.6	31.6	32.5	31.9	32.4	33	31.6	32.4	32.4	32.9	32.6	32	31.9	32.7	32.8	33.6	32.5	32.5	33	33.3	32.6	32.4	32	33.4	32.8	32.5	32.9	32.9	32.5	31.5	31.6	32.7	31.9	31.6	32.2	32.7	31.4	31.7
35512	NASH	Zalfermin low + semaglutide low	39.7	37	34.8	32.8	33.4	31.5	31.8	31.1	31.2	30.6	30.6	30.8	29.9	30.7	31.9	31.8	31	32.1	33.1	32.2	31.3	31.6	30.9	31.9	31.8	32.1	33.1	32.9	32.8	32.9	33.9	32.9	33.7	33.5	33.8	33.8	33.5	33.6	32.2	33.2	33.9	32.7	31.3	33.2	33.8	32.7	33.6
35554	NASH	Zalfermin low + semaglutide low	45.1	43.1	41.5	39.7	37.5	37.7	36.3	35.8	34.5	33.8	35	34.7	34.6	35.6	33.6	32.9	33.1	35.1	35.1	34	33.8	34.2	33.5	33.5	34.1	34.1	32.6	33.2	32.8	34.1	33.1	31.9	33.5	33.8	35	33.9	34.6	34.5	32.1	32.8	34.7	32.9	32.2	33.4	33.5	34.5	33.5
35570	NASH	Zalfermin low + semaglutide low	40.4	38	37	35.5	35.6	35.2	34.6	33.8	34.4	34.4	33.6	34.7	34.7	34.5	33.3	32.1	34.1	35	33.3	32.6	31.5	30.5	30.9	31.5	33.8	33.4	32.5	33.9	33.4	34	33.7	33.7	33.5	30.9	34.1	32.2	34.8	32.6	31.4	30.9	32.2	31.8	31.3	33.4	33.9	34.5	33
35574	NASH	Zalfermin low + semaglutide low	35.2	33.7	33.7	32.3	31.9	31.5	30.9	30.1	30.8	30.7	29.7	29.5	29.6	29.4	30.6	29.3	29.3	30.4	30.5	30.2	29.1	30.1	29.4	29.3	30.6	29.1	29.2	30.2	28.6	30.3	29.6	28.9	29.6	30.8	31.4	29.5	30.1	28.8	27.9	29.4	30.5	29.8	29	29.4	30.8	28.8	29.8
35598	NASH	Zalfermin low + semaglutide low	37.4	36	35.5	33.9	33.8	32.8	33	33	33.1	32.1	34.3	32.2	32.6	33.5	32.6	33.2	32.9	32.8	33	32	32.5	32.5	32.1	31.8	32	32	32	32.5	32.3	33	32.4	32.3	32.5	32.2	33.2	32	32.5	31.8	32	31.8	32.3	31.7	30.9	32.3	32.8	31.7	32
35600	NASH	Zalfermin low + semaglutide low	44.3	42.8	41.3	39.7	39.2	38.7	37.5	36.9	37.3	36.1	36.9	38.1	37.4	36.8	38.5	37.1	37.8	38.5	37.6	37.4	36	34.9	36	37	37.8	37.3	36.8	35.3	33	34.8	33.6	34.3	34.1	37.4	40	37.3	38.1	37.5	38	38.1	39.3	37.2	37.3	39	39.6	37.3	37.1
35614	NASH	Zalfermin low + semaglutide low	41.2	38.6	37.4	36.5	36.3	35.1	35.4	34.4	34.1	33.9	35.8	33.1	33.6	34.1	34	32.7	33	33.8	33.6	33	33.2	32.1	33.2	32.8	33.8	34.2	32.5	33.4	33.5	33.3	32.6	33.5	33.9	33.9	35	33.6	35.4	33.6	33.6	34.2	33.6	33.4	33.1	32.9	33.1	32.1	32.9
[truncated: 14 more columns]

## Sheet: Body weight relative
ANIMAL	DIET	Treatment	0	1	2	3	4	5	6	7	8	9	10	11	12	13	14	15	16	17	18	19	20	21	22	23	24	25	26	27	28	29	30	31	32	33	34	35	36	37	38	39	40	41	42	43	44	45	46
34535	NASH	NASH Vehicle	100	99.2	97.5	96.4	97.2	100.6	100	99.4	99.7	100.3	99.4	99.4	99.4	100.3	100.6	100.3	102.2	103.4	102.5	109.5	101.1	102.2	101.7	102.8	103.6	98.9	104.5	102.5	107.8	105.9	104.5	105.6	109.2	107	104.8	105	107	107	108.4	107.8	107.8	107	107	105.9	102.2	102.5	94.7
35519	NASH	NASH Vehicle	100	98.7	99.2	99	99.2	100.3	99.7	99	99.5	100	98.5	97.7	97.9	98.7	99.2	98.2	96.9	98.7	99.7	98.7	98.7	99	99.7	96.9	100.3	99.2	98.7	98.2	97.9	99.5	98.2	96.9	103.1	100.8	102.3	101.8	100.8	102.6	101.8	102.8	102.6	102.3	101.8	100.8	101.8	100.8	104.1
35533	NASH	NASH Vehicle	100	98.7	98.5	98.2	98.7	98.7	98	96.2	96.5	97.2	98	97.7	97.2	100	99.7	97	98.5	99.7	98.5	98.7	99.5	100	98.7	98.7	101	100.5	100	97.7	97	98.2	98.2	98	103	98	101.8	102.3	98.5	101.3	99.5	100	100.8	101	102.3	100	102.3	100.8	102
35546	NASH	NASH Vehicle	100	98.6	98.6	98.3	100.3	101.1	100.6	100.8	101.1	101.4	99.2	98.6	101.1	100.3	100.8	99.7	99.4	102	102	103.1	102.3	100	100	99.7	100.8	100.8	102.8	101.1	102.3	102.3	103.1	102.5	106.2	104	105.1	105.4	105.4	105.7	105.4	106.2	108.8	105.9	105.9	106.8	107.9	104	106.2
35551	NASH	NASH Vehicle	100	99.4	99.4	99.4	100.3	101.7	101.4	100	100.6	100.6	99.2	99.4	98.3	100.3	100	96.9	97.2	98.6	98.6	97.2	96	97.2	96.9	96.6	96.9	97.7	98	100	98	94.3	98.9	97.5	100.6	99.4	100	99.7	99.4	98.9	98.9	99.2	100.3	101.4	99.2	100.3	101.4	98	101.4
35558	NASH	NASH Vehicle	100	98.5	98.7	97.5	98.5	97	97.2	96.7	97.5	97.7	96.7	97	99	99.5	98.5	95.5	96.7	98.5	99.7	96.7	93.2	97	96.5	96.2	98.7	98.5	99.5	98	96	99	97.7	98.2	101	99.2	99.5	99.2	98.2	98	99.2	100.3	99.5	99.7	94.5	98	98.5	98	96
35566	NASH	NASH Vehicle	100	100.2	98.6	99	100.7	99	101.4	100.2	100	103.1	103.1	99	101	102.9	102.4	102.2	102.4	102.9	103.4	104.1	103.9	103.6	103.4	102.4	103.9	103.1	103.9	103.4	105.8	103.1	101.7	99.5	105.1	102.9	102.7	105.1	105.5	105.5	105.5	106.3	108.2	107.2	105.8	105.8	106	104.3	105.5
35568	NASH	NASH Vehicle	100	100.8	102.5	101.9	100.8	99.2	100	98.6	98.9	98.9	98.9	97.8	99.7	98.9	99.2	97.5	97.8	100.3	100.8	100	100.8	100.5	100.8	101.1	101.9	100.5	102.2	101.6	101.1	101.1	103.8	102.7	107.7	105.2	105.5	103.6	104.4	105.7	106	104.4	104.9	104.6	105.5	105.2	105.7	101.4	105.5
35606	NASH	NASH Vehicle	100	98.7	99.7	99.7	100	100.5	98.7	97.6	99.7	99.5	99.2	99.2	99	99.7	101.3	99.7	99.7	102.1	102.4	101	101.6	100.8	100.5	101	103.1	102.4	102.9	102.4	101.6	103.9	101.6	101.6	107.1	103.7	103.7	103.1	103.4	103.9	104.5	104.2	105.8	105	104.2	106.3	105	104.7	105.2
35621	NASH	NASH Vehicle	100	99.5	98.8	100	99.1	99.3	100.7	99.1	97.9	100.2	100	99.5	100.2	99.8	99.1	97.4	99.3	100.9	100.7	102.1	100.5	101.4	102.1	101.2	101.6	99.3	97.4	97.9	97.4	99.3	99.3	99.8	104.7	100.5	102.6	102.1	101.2	100.9	101.2	101.4	102.1	101.6	101.6	101.4	103.1	100.9	101.2
35635	NASH	NASH Vehicle	100	98.4	99.7	98.2	99.7	99.5	99	99.7	100	101.6	99.7	101.3	100.3	101.3	101.6	101.3	101.3	102.6	102.8	101	102.1	103.1	102.8	102.6	102.8	101.6	101	103.1	104.4	104.4	103.1	102.8	106.2	103.4	104.4	104.1	103.9	105.9	106.7	107.2	105.4	106.5	106.5	107.2	106.5	107.2	108.5
35660	Chow	CHOW Vehicle	100	99.7	98.1	102.9	101.6	101.9	103.5	103.5	102.9	101	100	102.5	100.6	98.1	99.4	98.1	99	105.7	102.9	103.8	101.3	98.7	100.3	100.3	103.5	101	111.4	102.5	101.6	100.6	100.3	98.1	101.3	101.3	100.3	102.5	103.5	105.1	102.9	101.6	101	102.5	99.4	101	100	99.4	99.4
35661	Chow	CHOW Vehicle	100	100.3	102.2	103.5	101.9	102.5	100.9	102.5	103.1	104.1	102.2	104.7	102.2	100.3	101.3	100.9	104.4	102.5	100.6	101.6	101.3	102.5	100.6	101.9	104.7	104.4	103.5	103.8	102.5	102.2	101.9	103.1	102.2	101.9	103.5	102.2	104.7	104.4	103.1	106	104.1	103.8	103.8	104.4	105.7	103.5	104.1
35662	Chow	CHOW Vehicle	100	102.4	100.3	102.7	103.6	99.7	102.7	102.1	100.6	100.9	98.5	102.4	98.8	97.9	96.7	96	99.4	100	100	100.3	100.3	99.1	98.8	98.2	99.7	99.7	101.2	100.6	97.3	100.6	99.7	99.4	101.5	100.9	96.4	99.1	102.7	101.8	102.1	99.7	103	100.9	100.9	100.9	101.5	99.7	101.2
35663	Chow	CHOW Vehicle	100	98.4	98.7	102.5	100.3	100.6	102.5	102.5	100	99.7	100.9	101.6	100.9	103.1	97.8	100	97.8	100	99.4	103.1	99.1	97.8	99.7	100.6	98.4	98.1	99.7	102.5	99.7	100.3	99.1	97.2	103.1	99.7	98.1	98.1	100.6	102.8	103.1	101.3	102.5	100.9	98.7	100.3	100.6	103.1	100.9
35664	Chow	CHOW Vehicle	100	101.3	99.7	105	105.3	100.6	103.1	104.7	102.2	100.3	101.6	101.9	100	99.1	96.5	98.7	99.4	100.9	100	100	98.7	99.4	99.1	98.1	102.8	99.4	102.2	98.7	100.9	97.8	97.8	99.1	101.9	99.4	99.1	99.7	103.8	102.2	102.8	100.6	100.3	99.7	100.6	100.9	98.7	98.1	100.6
35665	Chow	CHOW Vehicle	100	102.1	100.7	102.8	101.4	104.3	98.9	103.9	104.6	101.8	100.7	106	101.1	102.5	100.7	102.1	101.1	102.5	102.5	102.5	102.8	103.2	102.5	102.5	104.6	105	103.9	103.5	102.8	102.1	101.8	100.7	102.5	104.3	100.4	103.5	106.7	106.4	105.7	103.5	103.9	103.5	105	103.9	101.4	101.4	106
35666	Chow	CHOW Vehicle	100	101.4	96.4	96.4	102.5	103.9	103.9	104.3	102.9	102.9	100.7	104.3	101.4	101.8	98.2	98.9	100.7	101.1	98.6	99.6	97.8	96.8	100	102.5	102.2	102.9	100.7	98.9	100.4	101.1	100	98.9	101.8	100.7	102.9	105.4	107.5	106.1	105	105.7	104.7	105.7	102.9	105.4	106.5	107.2	104.7
35667	Chow	CHOW Vehicle	100	101.8	100	102.2	100.7	103.2	101.4	103.2	103.6	104.3	103.6	101.8	100.7	101.8	102.9	102.5	103.6	105	100.4	102.2	99.6	98.9	98.6	101.4	102.9	104	102.9	101.4	101.1	102.2	101.8	100	101.1	103.2	100.7	101.8	104	104.3	104.7	104.7	105.8	107.2	103.6	104.7	105	100.7	104
35671	Chow	CHOW Vehicle	100	98.9	98.9	99.6	99.3	97.8	100.7	101.1	101.8	99.3	100	103.6	102.5	101.4	100	101.8	101.1	105.1	104	102.9	103.3	102.9	104.3	101.8	101.4	102.5	102.5	100.7	101.1	101.1	103.3	100.7	101.1	101.1	100.4	105.1	106.2	104.7	104.3	106.2	103.3	102.2	103.3	103.3	103.3	102.9	102.9
35673	Chow	CHOW Vehicle	100	96.8	93.2	96.1	96.8	96.4	96.4	101.4	100.4	104.3	102.5	103.6	100.4	99.6	98.2	95.7	93.6	100.4	99.6	98.6	98.2	98.6	100	98.6	101.8	103.6	104.6	102.9	103.6	102.5	103.9	102.1	104.3	103.9	103.2	101.4	106.1	107.9	107.5	105.7	104.3	105.7	103.2	106.8	104.3	102.5	103.9
34542	NASH	Zalfermin high	100	97.6	95.4	92	90.1	89.4	88.2	86.2	85.3	85	84.3	84.3	83.3	83.8	83.8	82.1	81.6	84.5	83.3	81.4	78.5	78.5	79.5	79.2	81.2	77.3	79.2	79.5	77.5	80	78.7	78.7	82.4	81.9	81.4	81.2	80.9	80.4	80.4	74.4	71.3	72.9	75.1	79	81.4	80.2	82.9
35506	NASH	Zalfermin high	100	98.5	92.9	92.3	88.5	86.5	85	82.1	81.2	80.8	79.9	79.2	79	78.6	78.4	78.1	74.6	78.1	79.7	78.6	79	77.7	78.1	78.1	80.1	74.2	75.1	75.5	75.5	76.4	76.4	75.1	79.9	76.6	77.7	77.3	77	78.1	77.5	77.5	77.7	77.7	76.6	78.8	78.8	78.4	79.9
35513	NASH	Zalfermin high	100	98.1	95	92.7	91.7	89.8	87.9	86.3	85.1	83.9	82.7	82	82.7	82	82.5	82	82.5	82	82.7	82.2	80.8	81.8	81	81	82	81.5	82	80.1	80.3	81.3	81.8	80.8	84.8	81	81.8	82.5	82.7	83.2	82.9	82	82.5	82.5	81.8	81	81.5	81	81.8
35515	NASH	Zalfermin high	100	100.2	97.1	91.4	90.2	88.5	86.2	87.2	87	84.3	85.7	84.8	83	85	83.3	82.1	82.6	84	84.3	84.5	83	83.5	84	83.3	84.8	81.1	83.8	83.5	81.8	84.3	83.3	82.3	87.2	85	83.3	83.8	83.8	84.8	83.8	84.3	86	83.3	84.3	85.3	85.5	84.3	85.7
35517	NASH	Zalfermin high	100	97.8	96.8	94.7	91	90.8	90.8	88.3	88.1	87.4	85.9	85	82.5	82.8	82.3	82	75.5	80.6	83	82.3	82	83.3	82.8	84.2	83.3	83.5	82.5	81.1	81.8	81.3	83.7	84.2	85.2	82.8	83	84.5	82.3	83.7	83	85	82.5	81.3	81.6	82	83.3	83.3	83.3
35559	NASH	Zalfermin high	100	99.7	99.2	96.1	94.8	93.2	91.9	91.3	89.8	90.3	89.5	90.3	88.5	88.5	88.5	88.5	86.6	87.1	89.8	88.7	86.4	88.2	87.1	85.3	86.4	87.7	86.6	86.4	82.4	88.7	87.4	88.5	91.3	89.2	88.5	88.2	90.3	88.5	89.8	89.8	91.1	89.2	87.9	87.9	86.6	88.5	88.5
35564	NASH	Zalfermin high	100	98.5	96.7	93.7	91.9	89.8	87.8	84.5	83.8	83	81.7	81	80.7	79.9	80.2	78.9	74.9	78.4	78.7	79.7	78.7	79.7	79.2	79.7	80.2	80.2	79.7	79.7	81.2	82	81	79.2	83.5	79.4	79.7	79.4	78.2	79.4	78.4	76.9	78.9	77.7	76.9	79.7	79.9	79.2	80.5
35582	NASH	Zalfermin high	100	96.9	97.6	93.2	89.9	87.5	85.6	84.7	83.7	84	83	82.8	82.8	82.8	83.3	81.8	81.4	84	84	84	82.8	82.5	83.3	82.8	82.1	83.3	83.5	83.5	85.1	84.4	84.4	83	87.7	84.4	85.1	84.7	84.2	85.8	85.4	84.7	85.1	85.6	83.5	84.9	85.1	84	84.2
35586	NASH	Zalfermin high	100	98.7	97.7	93.9	92.1	92.9	90.1	88.6	87.3	86.8	86	85.5	86	86.5	85.3	84.8	84.3	86.3	87.3	88.3	86.5	85.8	88.1	88.1	88.3	87.3	87.8	87.6	85.3	88.3	87.6	86.3	91.1	87.1	87.1	84.8	85.8	86.3	84.3	85.3	85	83.5	85.5	86	82.5	85.3	85.8
35589	NASH	Zalfermin high	100	99.8	96.8	93.3	89.6	89.6	89.1	85.2	83.7	82.7	83.7	85.4	83.7	82.2	82.7	81	81	81.2	81.2	81.7	82.2	81.5	80	80.5	81.7	82	80.5	82.5	82	81	80.7	79.3	84.2	81	79.3	80.7	80.5	82	80.5	82.5	81.2	79.8	80.2	81.5	81.7	80.2	82.2
35594	NASH	Zalfermin high	100	98.3	99	96.4	93.3	92.3	89.7	88.9	88.2	87.5	88.7	88.5	87.7	86.1	87.3	85.6	87.3	86.8	85.6	86.5	87.3	84.6	84.1	82.5	84.9	84.6	87	85.6	82.7	84.1	84.4	85.1	89.7	86.3	86.8	87.7	84.9	86.8	85.3	86.1	88	85.8	85.1	86.1	86.3	85.3	86.8
35641	NASH	Zalfermin high	100	99.5	98.3	96.3	95.8	92.2	90.2	89.5	88.2	87.7	87.7	86.5	85	84.8	83.8	83.3	84.1	84.6	83.3	83.6	81.4	81.4	82.4	80.9	83.1	81.9	80.6	82.1	80.6	83.3	82.8	83.3	86	82.8	84.6	83.3	84.8	81.9	81.9	84.8	85.5	84.1	85.3	86	86	85.3	87.3
35504	NASH	Zalfermin low	100	98.3	99	95.7	96.2	94.7	94	92.3	92.3	89.9	90.2	91.4	89.7	89	89.7	88.2	88.7	90.4	90.2	89.9	90.6	88	86.8	87.8	87.3	88	89.7	88	90.2	87.1	87.8	87.1	91.4	87.3	88.7	86.8	88.2	87.8	86.1	87.5	89.2	88	87.1	87.5	88.5	88.7	89.4
35532	NASH	Zalfermin low	100	98.3	95.4	94.5	94.2	93.3	91.3	91.1	90.4	89.9	89.4	89.4	90.1	90.6	89.6	87.7	88.2	89.4	89.6	89.2	90.6	88.9	87.5	87	89.9	90.1	90.4	91.1	91.1	91.3	91.3	92	96.1	91.1	91.1	91.6	92	92.5	92.5	93	93	92.5	90.8	91.8	92.3	92.5	92.3
35534	NASH	Zalfermin low	100	99	98.7	95.7	94.2	94.2	91.9	90.9	90.6	89.6	90.1	89.1	89.6	89.3	88.6	88.3	86.8	89.1	88.6	88.1	88.6	87.6	87.6	86	89.3	87.3	87.6	87.1	88.6	88.3	85.3	84.8	91.9	89.8	90.1	89.1	89.1	91.1	90.4	90.6	90.6	89.8	90.6	90.6	91.9	91.1	93.4
35539	NASH	Zalfermin low	100	98.3	98.1	94.2	95.4	92.9	92	92.7	90.3	92.9	92.2	91.5	91	90.3	89.8	89.3	89.1	90	90.8	87.6	86.4	88.6	89.1	88.6	89.3	88.6	89.1	88.6	88.3	90.8	92	89.5	94.9	89.5	89.8	91	89.1	90.5	90	91.5	91.2	90	87.6	87.1	89.1	88.8	90.3
35548	NASH	Zalfermin low	100	97.3	98	97.5	94.4	92.3	92.8	89.6	87.6	88.9	87.8	88.3	87.8	89.8	89.8	87.8	88.5	87.6	88	86.9	84.4	84.7	85.1	84.2	86	84.4	83.1	86.9	86.7	87.1	88.7	88.5	92.1	88.7	89.6	88.9	89.4	90.1	89.4	90.7	89.8	90.1	89.2	90.1	91.2	91.2	91.6
35552	NASH	Zalfermin low	100	97	97.2	95.6	94.5	93.1	91.9	90.8	89.6	90.3	90.6	88.9	88.2	88	88	87.8	88.2	88.7	88.2	88.5	88.7	88.2	87.1	87.6	91.7	87.8	88.9	86.9	87.6	89.9	88.9	90.3	91.7	88.5	88.7	88.5	88	90.1	88.7	89.2	89.9	89.2	89.6	90.1	90.1	90.3	89.6
35597	NASH	Zalfermin low	100	100.8	98.7	96.3	98.2	97.1	94.2	94.8	92.7	92.9	92.4	93.5	93.2	94	94.2	92.1	92.9	91.6	92.4	93.2	93.7	92.9	93.2	92.7	91.9	94.2	92.4	94.8	88.2	94.2	96.1	95	97.4	95.5	95.5	95	95.5	96.1	95.8	96.3	97.1	95	95.5	98.4	99.5	96.3	97.9
35601	NASH	Zalfermin low	100	97.6	95.6	95.4	93.4	93	91.5	90.8	89.6	89.3	88.6	88.6	88.3	87.9	88.3	87.1	88.6	89.1	88.6	89.1	88.1	87.9	86.7	87.4	86.9	88.3	88.1	88.3	88.3	89.3	88.8	89.1	92.2	89.8	88.3	87.6	87.4	87.6	88.8	88.8	90.3	89.1	89.3	88.8	90.5	90.3	90.8
35622	NASH	Zalfermin low	100	99.1	101.2	96.8	98.5	99.7	95.3	96.2	92.4	92.7	92.4	93.5	95	95	93.8	90	94.4	93.5	95.3	95.3	94.7	93.3	90.6	92.7	95	94.7	94.1	95.6	93.8	94.1	95	90.6	95.6	93.8	93.3	93.8	94.7	93.5	94.1	96.5	94.1	95	94.7	95	95.6	94.7	95.3
35624	NASH	Zalfermin low	100	98.6	98.8	95.7	95.5	96.2	93.8	92.1	92.1	92.6	89.8	90.2	90.2	89.3	89.5	89.3	89.5	89.5	89	89.5	89.3	89.8	89.3	89	88.6	89.3	89.3	88.3	86.9	87.4	88.1	87.6	90.7	88.6	88.1	89.8	89	88.3	86.9	88.3	89.3	88.6	88.3	88.1	88.1	88.8	89.8
35633	NASH	Zalfermin low	100	98.2	96.9	96.1	96.4	94.8	95.1	92	92.2	91.7	92.7	90.4	90.7	91.5	91.5	90.2	90.4	90.7	90.2	89.9	91.5	91.5	90.2	90.9	90.7	90.9	90.9	90.7	90.4	91.7	92.2	89.4	96.1	89.6	92	91.2	90.7	91.5	91.2	92.2	93	92.2	91.2	92.5	93.3	90.7	93
34540	NASH	Semaglutide high	100	93	90.1	87.7	87.5	85.8	82.2	81	81.2	82.9	82.4	83.9	86.7	85.8	85.1	83.4	83.4	84.1	83.9	83.1	84.8	83.6	85.1	84.8	87.2	86	85.3	86.3	84.6	84.8	85.5	82.2	88.9	83.9	83.4	82.9	84.3	84.3	84.8	83.1	85.8	85.5	81.9	83.4	84.3	82.4	83.6
35503	NASH	Semaglutide high	100	92.3	90.1	91.3	91.6	88.9	86.5	85.3	85.5	85.8	84.6	85.5	85.8	85.1	85.1	85.8	82.2	85.1	85.1	85.8	85.1	84.8	84.8	85.1	87	87	85.3	85.3	83.6	83.4	84.1	83.4	89.6	87.2	85.8	86.7	86.3	87.2	85.1	86.3	88.7	85.5	83.6	86.7	87.2	87.5	88
35521	NASH	Semaglutide high	100	90.8	91.4	90.3	90.3	86.5	85.2	83.8	84.9	85.7	84.4	84.6	84.9	84.9	83.3	85.7	83.6	86.3	86	84.9	86.5	84.9	81.4	84.9	85.4	85.7	85.4	86	86.3	85.2	85.4	85.7	91.1	87.9	87.1	87.9	88.7	88.9	88.7	91.6	90.8	91.9	90.3	90.6	90.3	88.9	90.3
35526	NASH	Semaglutide high	100	92.3	90.6	90.3	89.8	87.7	85.2	83.1	82.1	83.8	82.3	82.1	82.3	82.8	82.6	82.1	81.8	82.3	83.3	83.5	83.8	84.7	81.6	82.3	83.8	82.3	83.1	82.6	82.6	81.4	82.6	81.6	87.2	83.8	84.5	84.3	86.9	84.3	82.6	82.6	84.5	83.3	82.6	83.8	83.1	82.3	83.5
35547	NASH	Semaglutide high	100	91.7	88.9	88.9	88.9	87.2	86.1	84.1	84.4	83.4	81.9	83.1	82.6	83.9	82.4	83.1	83.4	84.9	83.9	84.4	85.6	84.6	84.9	83.9	86.6	85.6	84.9	85.6	84.6	85.4	85.4	83.6	87.9	83.6	85.1	85.6	83.1	84.9	84.6	83.9	85.1	84.1	84.4	85.4	84.9	84.4	83.4
35553	NASH	Semaglutide high	100	90.5	87.2	86.7	87.7	85.9	85.7	84.4	84.2	86.4	85.2	81.7	83.2	82.9	82.4	78.9	78.9	79.9	78.9	79.9	81.2	82.9	83.2	84.2	82.7	85.9	84.4	84.2	86.2	85.9	82.7	83.4	88.7	82.2	83.7	83.2	82.7	83.9	84.2	85.4	83.7	82.9	80.9	85.7	84.9	87.7	83.7
35577	NASH	Semaglutide high	100	93.1	91	93.8	91.9	89.2	88.2	83.9	83.9	83.9	84.3	82.3	83.6	82.3	81.3	80.9	82.7	82.3	82.7	82.9	83.2	81.1	81.3	81.3	82.7	82.9	82.7	81.3	82.3	82.9	81.3	79.5	87.8	84.3	84.1	85.3	84.6	83.4	83.9	84.1	85.7	83.9	84.3	82.9	84.1	86.6	86.2
35578	NASH	Semaglutide high	100	91.3	89.1	89.1	87.1	86.4	84.9	81.9	82.2	81.7	80.9	80.9	79.2	79.7	79.7	80	79.2	80.7	81.4	81.2	82.2	80.4	81.7	79.5	80.7	80.2	80	78.2	79.2	79	78	77.7	81.2	77	77.2	79.2	78.5	77.5	77	76.5	78.7	77.2	77	76	77	76	77.2
35610	NASH	Semaglutide high	100	91.5	87.2	85.8	88.8	84.4	86.3	84.7	84.7	83.9	83.3	83.6	83.9	83.9	85	82.5	82	83.9	86.6	85.2	86.1	85.8	86.6	85.5	87.7	88.3	87.4	87.4	87.2	86.9	87.2	84.7	91.8	85.5	88	88.3	88	88	87.4	88.3	90.7	88.8	86.6	88.8	89.3	89.6	89.9
35620	NASH	Semaglutide high	100	92.2	91.4	92.7	92.4	88.5	88.3	85.7	86.2	86.5	85.4	85.2	85.4	86.2	87.5	86.7	88.3	87.2	87.5	86.5	85.9	86.7	84.9	84.9	85.9	86.2	85.7	86.2	86.7	87.5	86.2	86.7	91.1	87	86.2	85.9	86.7	84.1	84.1	85.4	88	84.9	84.9	84.9	88.8	85.2	83.3
35632	NASH	Semaglutide high	100	91.6	91.6	91.9	89.8	86.3	85	82.5	83	81.7	81	81.2	81.7	81.5	82	81.2	81.5	81.7	81.7	81	82	81.2	78.7	80.2	81	79.9	81	81	79.9	80.2	79.7	81.7	85.8	84.3	83.5	83.5	83.5	84.5	83.8	84.8	84.8	81.7	84	82.7	85.8	82.7	86
35637	NASH	Semaglutide high	100	91.9	90.5	91.3	91.3	86.2	85.4	84.6	84.3	84.3	83.2	82.7	84.3	82.9	84.8	84	83.5	85.9	86.7	86.7	85.6	85.6	85.6	85.4	87	85.9	84.8	85.4	85.4	86.7	85.6	84.6	89.2	86.2	85.6	86.4	87.3	86.4	85.4	86.4	88.1	85.1	85.6	87.3	87.3	89.2	93.2
34551	NASH	Semaglutide low	100	97	95.8	93.1	94.8	94	93.8	93.5	94.5	93.1	93.5	92.3	95.3	93.8	93.8	91.6	91.3	93.5	95.3	95	95.3	93.1	92.3	92.6	93.8	93.5	93.8	93.3	93.3	93.5	93.1	93.3	98.8	93.3	94.3	92.8	92.6	91.3	92.6	91.6	94.3	92.8	92.1	94.5	94.5	98.3	94.8
35509	NASH	Semaglutide low	100	95.2	94.8	94.1	92	92.7	91.6	90.9	90.2	92.3	90.7	91.4	92.5	91.1	91.1	89.5	88.6	91.6	91.8	91.8	92	90.7	88.9	91.1	90.7	89.5	90.5	90.7	90.5	90.7	90.7	88.4	94.3	91.4	91.4	90.9	90.2	90.7	91.1	91.4	91.6	90.9	88.6	91.1	93	95.9	93.6
35510	NASH	Semaglutide low	100	95.9	95.3	95.1	93.8	95.1	95.6	96.1	92.2	94.8	96.6	94.3	93.5	95.3	94.6	92.5	92.5	93.8	95.9	94.8	95.1	95.3	94.3	95.1	96.4	93.8	97.2	94.3	93.8	96.4	94.3	93.8	100.3	95.9	94	95.1	92.7	95.3	95.6	95.1	97.2	93.8	94.3	93.5	94.3	98.7	95.3
35524	NASH	Semaglutide low	100	96	94.3	92.8	93.3	92.3	91.8	91.5	91.3	91	92.5	89.8	90.8	91.3	90.8	90.8	89.3	89.8	91.3	89.8	92.3	91.5	90.5	90.5	92.5	91.3	92.5	90.3	91	92.5	91.3	91.5	92.3	93.3	92.8	92.3	90.3	91	90.8	91	94	93	92	92.8	93.3	96	93.8
35528	NASH	Semaglutide low	100	94.3	92.8	92.8	93.3	95	94	91.8	91.8	93.5	95	93.8	91.6	92.3	92.8	92.8	90.8	93.3	92.8	95.5	94.3	91.8	91.6	90.3	94	93.3	92.1	94	93.3	92.8	92.8	92.6	93.8	95	93.3	93.5	91.6	90.8	91.3	91.6	97	91.3	93.1	94	94.5	96	94
35541	NASH	Semaglutide low	100	97.9	96.1	95.8	95.8	96.4	96.7	95.2	95.2	95.5	97.3	93.1	94	95.8	95.2	96.1	94.3	96.4	96.7	95.8	98.5	97	96.4	96.1	99.4	97.9	97.9	96.4	97.6	98.8	97.3	94.9	98.5	98.5	98.5	100.9	97.9	98.5	98.5	98.2	107.6	101.2	100.3	100	102.4	101.5	98.8
35572	NASH	Semaglutide low	100	98.4	98.4	97.1	99.2	99.2	99	97.1	95.3	98.7	100.3	91.4	92.4	96.6	99	94.8	96.9	100.5	99.5	100	101.3	100.8	99.5	100.5	100.3	101.3	99.5	102.1	97.6	99	98.2	100	101.8	101	103.1	102.4	100.8	98.4	100.3	100.3	101	101.3	98.7	97.6	100.3	103.4	101.6
35580	NASH	Semaglutide low	100	95.7	94.3	88.6	92.9	92.9	93.3	92.6	90.7	91.4	93.3	92.1	94	93.1	91	91	86.9	91.9	92.1	94.8	93.3	92.4	93.3	94.8	94.5	93.6	95	95.7	93.3	94.3	93.6	92.4	92.9	92.9	95.2	95.5	93.1	94.3	90.5	92.9	96	94.5	91.9	92.9	94.3	96.2	92.9
35592	NASH	Semaglutide low	100	93.6	90.2	90.5	93.6	94.6	95.4	94.4	95.6	94.6	97.1	97.6	95.8	96.6	96.8	94.9	94.4	95.6	94.6	95.6	93.2	94.9	93.6	94.9	94.9	96.8	95.8	94.9	95.8	95.4	94.9	93.6	95.1	95.8	94.4	93.9	94.6	91.4	90	92.4	95.4	93.9	90	92.2	86.1	94.6	90.7
35616	NASH	Semaglutide low	100	97	96.3	94.3	97.5	94	94.5	95.8	93.8	93.8	92.8	94	95.3	93.5	92.5	91.3	91.8	93	89.5	92.8	93.8	93.3	93	92.5	93.5	95	93.8	94.5	93.5	94	94.5	94.8	96	96.8	96.3	95.8	94.5	95.3	94.3	94	94.5	97.3	95.5	94.5	95.8	98.5	96.8
35631	NASH	Semaglutide low	100	98	96.8	95.1	97.5	96.3	97.8	97.5	96.8	96.1	97.3	95.8	95.8	96.8	97.5	96.6	97.3	96.6	97.3	97.8	97.3	96.3	96.1	94.8	96.1	95.6	96.3	98.3	96.3	96.1	96.3	96.8	97.3	96.8	97.1	96.8	96.3	96.3	95.1	97.8	99.5	100	95.6	99	99	99.5	98
35634	NASH	Semaglutide low	100	96	93.5	92.8	93	93.7	93.7	92.1	93	91.7	91.2	90.3	90.8	90.8	90.6	90.1	90.1	91.9	91.7	91.5	93	93.3	93	92.6	92.8	91.5	93.3	93.7	93.3	93.5	93.5	94.6	94.2	94.6	96.6	96.6	94.2	94.4	93.3	93.9	96.6	93.9	92.4	93	93.5	95.1	94.4
34552	NASH	Zalfermin low + semaglutide low	100	94.7	90.6	87.3	87.1	85	84.8	81.1	79	77.9	76.7	76.5	77.2	76	74	72.6	71.4	72.1	73.7	73.5	71.7	71	69.6	68.4	71	71.9	71.4	71.2	70.3	72.8	72.1	69.1	69.6	68.7	73.5	72.4	71.2	71	70.7	71.4	72.4	71.2	69.8	71.2	71.4	75.8	74.4
34555	NASH	Zalfermin low + semaglutide low	100	96.1	95.1	90.6	93.2	93.2	89.8	88	88.3	86.7	86.2	86.5	88.3	85.9	88.3	86.5	86.5	86.5	87	86.5	84.9	87.5	88	89.1	89.1	89.6	88.3	88.8	88.3	88.5	87.8	86.7	85.4	88.3	86.5	86.2	86.5	86.5	86.7	85.9	85.7	84.9	84.1	84.6	85.4	85.7	85.2
35502	NASH	Zalfermin low + semaglutide low	100	95.9	93.2	89.9	88.9	86.2	83.3	83.3	81.6	81.6	82.1	82.1	80.4	80	81.9	82.4	79.7	80.9	80.4	81.2	80.2	80	80.7	81.4	80	79.5	80.7	80.7	81.9	80.4	81.9	80.7	81.4	81.2	81.2	83.3	80.2	80.4	80.2	80.4	80.2	80.7	80.2	80.7	80.2	79.2	79.2
35511	NASH	Zalfermin low + semaglutide low	100	94.7	92.3	89.1	88.3	85.4	87.5	86.7	85.9	84	84	86.4	84.8	86.2	87.8	84	86.2	86.2	87.5	86.7	85.1	84.8	87	87.2	89.4	86.4	86.4	87.8	88.6	86.7	86.2	85.1	88.8	87.2	86.4	87.5	87.5	86.4	83.8	84	87	84.8	84	85.6	87	83.5	84.3
35512	NASH	Zalfermin low + semaglutide low	100	93.2	87.7	82.6	84.1	79.3	80.1	78.3	78.6	77.1	77.1	77.6	75.3	77.3	80.4	80.1	78.1	80.9	83.4	81.1	78.8	79.6	77.8	80.4	80.1	80.9	83.4	82.9	82.6	82.9	85.4	82.9	84.9	84.4	85.1	85.1	84.4	84.6	81.1	83.6	85.4	82.4	78.8	83.6	85.1	82.4	84.6
35554	NASH	Zalfermin low + semaglutide low	100	95.6	92	88	83.1	83.6	80.5	79.4	76.5	74.9	77.6	76.9	76.7	78.9	74.5	72.9	73.4	77.8	77.8	75.4	74.9	75.8	74.3	74.3	75.6	75.6	72.3	73.6	72.7	75.6	73.4	70.7	74.3	74.9	77.6	75.2	76.7	76.5	71.2	72.7	76.9	72.9	71.4	74.1	74.3	76.5	74.3
35570	NASH	Zalfermin low + semaglutide low	100	94.1	91.6	87.9	88.1	87.1	85.6	83.7	85.1	85.1	83.2	85.9	85.9	85.4	82.4	79.5	84.4	86.6	82.4	80.7	78	75.5	76.5	78	83.7	82.7	80.4	83.9	82.7	84.2	83.4	83.4	82.9	76.5	84.4	79.7	86.1	80.7	77.7	76.5	79.7	78.7	77.5	82.7	83.9	85.4	81.7
35574	NASH	Zalfermin low + semaglutide low	100	95.7	95.7	91.8	90.6	89.5	87.8	85.5	87.5	87.2	84.4	83.8	84.1	83.5	86.9	83.2	83.2	86.4	86.6	85.8	82.7	85.5	83.5	83.2	86.9	82.7	83	85.8	81.2	86.1	84.1	82.1	84.1	87.5	89.2	83.8	85.5	81.8	79.3	83.5	86.6	84.7	82.4	83.5	87.5	81.8	84.7
35598	NASH	Zalfermin low + semaglutide low	100	96.3	94.9	90.6	90.4	87.7	88.2	88.2	88.5	85.8	91.7	86.1	87.2	89.6	87.2	88.8	88	87.7	88.2	85.6	86.9	86.9	85.8	85	85.6	85.6	85.6	86.9	86.4	88.2	86.6	86.4	86.9	86.1	88.8	85.6	86.9	85	85.6	85	86.4	84.8	82.6	86.4	87.7	84.8	85.6
35600	NASH	Zalfermin low + semaglutide low	100	96.6	93.2	89.6	88.5	87.4	84.7	83.3	84.2	81.5	83.3	86	84.4	83.1	86.9	83.7	85.3	86.9	84.9	84.4	81.3	78.8	81.3	83.5	85.3	84.2	83.1	79.7	74.5	78.6	75.8	77.4	77	84.4	90.3	84.2	86	84.7	85.8	86	88.7	84	84.2	88	89.4	84.2	83.7
35614	NASH	Zalfermin low + semaglutide low	100	93.7	90.8	88.6	88.1	85.2	85.9	83.5	82.8	82.3	86.9	80.3	81.6	82.8	82.5	79.4	80.1	82	81.6	80.1	80.6	77.9	80.6	79.6	82	83	78.9	81.1	81.3	80.8	79.1	81.3	82.3	82.3	85	81.6	85.9	81.6	81.6	83	81.6	81.1	80.3	79.9	80.3	77.9	79.9
[truncated: 14 more columns]
